# Supplementary material for: The two tempos of nuclear pore complex evolution: highly adapting proteins in an ancient frozen structure
Source: Genome Biol. 2005 Sep 30;6(10):R85. doi: 10.1186/gb-2005-6-10-r85 (PMC1257468; doi:10.1186/gb-2005-6-10-r85)
Supplement: Additional data file 2 — The 22 datasets we used to compare the evolutionary rates between markers for all the species, between markers for three given lineages independently and within lineages [file gb-2005-6-10-r85-S2.zip]

Archive with 22 entries (22 files):
- unc_84peu.puz
- senp2peu.puz
- sec13R30peu.puz
- rangap1peu.puz
- ranbp8peu.puz
- ranbp1peu.puz
- rae136peu.puz
- nydsp7peu.puz
- nup93peu.puz
- nup62peu.puz
- nup54peu.puz
- nup50peu.puz
- nup214peu.puz
- nup160peu.puz
- nup133peu.puz
- lumapeu.puz
- lbr32peu.puz
- laminaACpeu.puz
- import35peu.puz
- gp210peu.puz
- gle1peu.puz
- aladin28peu.puz
