# Supplementary material for: The two tempos of nuclear pore complex evolution: highly adapting proteins in an ancient frozen structure
Source: Genome Biol. 2005 Sep 30;6(10):R85. doi: 10.1186/gb-2005-6-10-r85 (PMC1257468; doi:10.1186/gb-2005-6-10-r85)
Supplement: Additional data file 2 — The 22 datasets we used to compare the evolutionary rates between markers for all the species, between markers for three given lineages independently and within lineages [file gb-2005-6-10-r85-S2.zip › sec13R30peu.puz]

  26 231 
Toxoplasma LSTFETSHAGCLHSVEFDFFATRLATASSDRTIRLWSLSPKTATFLQELRGHEGPVWQVRWAHPSFGNLLASCGYDRRIIVWRQSALFTPVYTNEDHTASVNSIAFCPHEFGLHLAAGSSDGSVSSVAWAPF-ASQAGAPALMLAT--DVAFQPASSSLLLSSSRLLASCSEDGTVKLWVYTWSLLQLHAPVWRVSWSVSGTILSVACGEKDVCLFRETVAGHWEKVSRLX
Cryptospor IGTFDTGHTGPVHDTQLDYYGRRLATASSDHTIRIFDVSTDQPTFLAELRGHEGPVWQVCWAHPTFGSVLASCSYDKKVLVWKETQRWEIVYSCDDFLSSINGVCWCPWDFGLQFACAISDGSVASVSWAPAIRLVSGGCDNQIRIWKDVAWRPSVLLAETIASCGDDKIVVIWTQDADGHSSQVLNFNEPVWRVSWSVTGTVLAASSGEDVVTLFRENSEGQWEALTNIS
Plasmodium LVVFDTYHGRSINDCELDYYSKKLATCSSDNTVKIFDVSSKEPVCVAELKDHSSAVWKVCWSHPKYGSLLASCSFDKNVIIYKEVNKYEMIYINNEHVSSVNYIEWSPHEYGLHLGCASSDGTISCISWEKPFKLVSGGYDNQVIIWMDVAWKPNLNSANIIASCSDEKIVILWIEDVTNKNGQIIK-KYNIHKISWSPNGTILAIACSDDNAYLYKENAEGIWEEMCNLT
Cyanidiosc KLFIETQHNDRILDLQFDFYGKRLATCAADGKIKVFDCSSSARLVSEVQASTSGPVWQVSWAHPCFGTVLASCGFDGRVIVWAEQELQPIYEHRAHEPASVNAVAFAPPEYGLTLACAASDGRVSCLSWAPAMRLATGGCDHLVRIWIAVAWCPSRA-GQVLASAGQDGRVLIWRRVPSGWSYVELPFKAPCWGLSWSTAGLFLAVSCGDQTVSLWRQLPSGEWKQIXXXX
Chlamydomo LANFESGHQDMVHDAQLDYYGRRLATCSSDRTVKVFDIVGDHHTHLADLRGHEGPVWQVSWGHPKFGSILASCSFDHRVIVWKEAQQQAYITPGNLHTASVNSICWAPYELGLILACASSDGTVSAVSWAPSKRLVTSGCDNLIKVWRDAAWAPSLLPKNTIASAGQDGQVFVFSERPGGWDRKLVHFKVPVWRVSWSTTGSILAVSDGNNAVTLWKESTDGVWQQITQXX
Arabidopsi GQKIETGHEDIVHDVQMDYYGKRIATASSDCTIKITGVSNGGSQQLATLTGHRGPVWEVAWAHPKYGSILASCSYDGQVILWKEGNQWTQDHVFTDHKSSVNSIAWAPHDIGLSLACGSSDGNISSVSWAPAYKLASGGCDNTVKVWKDVAWAPNLLPKSTIASGSQDGKVIIWTVGKEGWEGKVLKFMTPVWRVSWSLTGNLLAVSDGNNNVTVWKEAVDGEWEQVTAVE
Oryza_sati SNKIELDHKDMVHDSAIDYYGKSLATASSDSTVQISSIGSAPSQLLATLSGHYGPVWRVAWAHPKFGSILASCGYDGRVVVWKEGAQWSQAHVFDNHKSSLNSIAWAPYELGLCLACGSSDGSISAVSWAPAQKLVSGGFDCVVKVWADVSWAPVLLAKFTIASASEDGKVVIWTKGKEGWEGKVMHFEAPAWRVSWSLTGNILSVAAGSGDITLWKEASDGQWEKVTKVE
Dictyostel FHRLSTAHDDLIHDVSYDFYGKRLATCSSDQKIKVWDQNNQKWELSAEWKAHSGSVWKLAWAHPEYGQVIASCSFDRTVCIWEESEKWQLKAHLVDSRDSVTDIKFAPKSFGLRLATCSSDGYIRCISWNPSYIKIWEYSETARKWLQDVCWAPNMRSYHLIATASKDHKVRIWKLSSDKMELKEVMHKSEVWRVEWNITGTILASSGDDGNVCLWKCNMNGEWKLFSLIS
Dictyoste0 TQNVDSGHEDMVHDAQFDYYGKFLATCSSDKMIKIFDVGGENPQHLVDLRGHEGPVWQVAWAHPKFGKILASASYDRKVIVWKEVGSWSIIHQYAGHELSVNSISWAPHEFGLSLACASSDGSVTSVSWSPAKRIVTGSCDNLIKIFKDVAWAPNILPYSKIASCSQDRSVIVWTQDENGWSGKPLPFDDIVWRVSWSVIGNILAVSCGDNQVTLWKEGVDSEWKLISHVK
Saccharomy MQPFDSGHDDLVHDVVYDFYGRHVATCSSDQHIKVFKLDTSNWELSDSWRAHDSSIVAIDWASPEYGRIIASASYDKTVKLWEEDPRWNKLCTLNDSKGSLYSVKFAPAHLGLKLACLGNDGILRANHLQSDAIIYQRGKDGKLHVAASISWAPSIRWYQLIATGCKDGRIRIFKITEKLLQVELLSHNGEVWSVSWNLTGTILSSAGDDGKVRLWKATYSNEFKCMSVIT
Schizosacc ATTIQTNHQDLVNDVTYDFYGRRMVSCSADQRVKVYDFNTETWAITSEWRAGDASLMRVAWAHPSFGQVLAVCSLDRGVRIYEEQ-TWVEVAKLMDARSAVLDISFCPFQHGCKLAAVSADATLRSRNEQPAAYIYKQNSHGKWKKVADICWAPSMSSYYLIATACKDGNVRIFKVETLCLKVELIGHKCQVWRCRFNVTGTILSSSGDDGCVRLWKASYANLFKCISVVS
Schizosac0 MTTVDTQHDDMIHDAILDYYGKRLATCSSDQTIKVFSIENNQQTLLETLRGHSGPVWQLGWAHPKFGTILASASYDGHVIVWRETGVWSELMDHTAHQASVNAVSWAPHEYGALLACASSDGKVSAVCWSPPKKLATAGCDNLVKIWADVAWAPSVLTKTYLASASQDKNVFIWTKEGDGWQKTPLTFPDIAWRVSWSLSGNILAVSCGDNKVYLFKESQN-KWQLLNELS
Neurospora -----------MHDAVLDYYGRRLATCSSDRTIKIFEIEGESQRLVETLKGHDGAVWSVAWAHPKYGNILASAGYDGKVLIWREQASWQRIFDFALHKASVNIVSWSPHEAGCLLACASSDGNVSSVSWAPARRFVTGGSDNLLKIWTDVAWSPTVLQKSYIASASQDKTVRIWTSDAANWKCKVLNFDAAVWRVSWSLSGNVLAASSDNNKVTLWKENLKGEWENVKTIE
Saccharom0 MVVIANAHNELIHDAVLDYYGKRLATCSSDKTIKIFEVEGETHKLIDTLTGHEGPVWRVDWAHPKFGTILASCSYDGKVLIWKEENRWSQIAVHAVHSASVNSVQWAPHEYGPLLLVASSDGKVSSASWAPARKFVTGGADNLVKIWKDVAWSPTVLLRSYLASVSQDRTCIIWTQDNEQWKKTLLKFPDVLWRASWSLSGNVLALSGGDNKVTLWKENLEGKWEPAGEVH
Drosophila VEPIIADHKDVIHDVVFDYYGRRMATCSSDQTVKIWDEDQGKWNVTSSWKAHSGSIWRVSWAHPEFGQVVATCSFDRTASVWEEVIRWVRRTTLVDSRTSVTDVEFAPKYLGLLLATASADGIIRCLSWNTSKVFLFAYSENSRKCVKDVAFAPNARTFHMLAVASKDLYIVNLRGVTDALDIQT-IHNCPVWRVCWNMLATMLISTGDDGCVRLWRMNYNRQWRCAAVLK
Drosophil0 LQEIDTEHEDMVHHAALDFYGLLLATCSSDGSVRIFHSR-KNNKALAELKGHQGPVWQVAWAHPKFGNILASCSYDRKVIVWKSTTDWTKLYEYSNHDSSVNSVDFAPSEYGLVLACASSDGSVSAISWCPAKRLVSGGCDNLVKIWRDVAWAPSILPRSQIATASQDRHVIVWSSNADLWTSTVLHFDDAVWSISWSTTGNILAVTGGDNNVTLWKENTEGQWIRINYES
Caenorhabd PFQTVGAHRDLIHCVSFDPHGRRMATCASDMTMAIWDRKDGNWRRSAHWKCHGGAVWRVIWAHPEFGQIVATCSYDRTIVIWEEQIQWIRRTIISDNRSDVTDICFSPRHLGLMMASCNVLGTVRCVTWSLSRVVIYENIDGLRKWQRDLKFSPISVDSHQLAVASGDVHVYNIKVARSAYNLIKVAHR-KAWRLRYNLMGSVISSTSLDGTLRSWKSLFVNQWVKLSEMN
Caenorhab0 RQRIDTQHRDAIHDAQLNIYGSRLATCGSDRLVKIFEVRNGQSYPMAELVGHSGPVWKVSWAHPKYGGLLASASYDKKVIIWNEQQRWQKAYEWAAHEASTTCVAFAPHQYGLMLASASADGDIGSVCWAPGKRLVSAGNDKNVKIWAEAAWCPVTNGQHTIVSCGMEGNLVLFRTSNIEWKAKLLEAPCALYHSSFSPCGSFLSVAGDDNVITIWRENLQGQWIKVPRDN
Oryzias_la ARSIAADHKDLIHDVSYDFHGRRMATCSSDQSVKVWDKSSGEWLCTASWKTHSGSVWRVTWAHPEFGQVLASCSFDRTAAVWEEIVHWIKRTTLVDSRTSVTDVKFAPKHMGLMLTTCSADGVVRCISWNPSNTRKYGKVETLMTVTDDIAFAPNLRSFHVLAIATKDVRIFKLAPMRK-FEVQIVAHNSQVWRVSWNITSTLLASSGDDGCVRLWKANYMDNWKCTGILR
Danio_reri INTVDTSHEDMIHDAQMDYYGTRLATCSSDRSVKIFDVKNGGQILVADLRGHEGPVWQVAWAHPMYGNILASCSYDRKVIIWKEENTWDKMYEYTGHDSSVNSVCWGPYDFGLILACGSSDGAISAVSWAPAKRFVSGGCDNLVKLWKDVGWAPSILPTSTIASCSQDGRVFIWTCDDPAWTAKLLHFNDVVWHVSWSITGNILAVSGGDNKVTLWKESVDGQWACISDVN
Xenopus_tr INTVDTSHEDMIHDAQMDYYGTRLATCSSDRSVKIFDVKNGGQILIADLRGHEGPVWQVAWAHPMYGNILASCSYDRKVIIWKEENTWEKTYEYTGHDSSVNSVCWAPHDLGLVLACGSSDGAISAVSWAPSKRFVSGGCDNLVKIWRDVAWAPSILPTSTIASCSQDGRVYIWTSDDAAWNPKLLHFNDVVWHVSWSITANILAVSGGDNXXXXXXXXXXXXXXXXXXXX
Homo_sapie ARSIAADHKDLIHDVSFDFHGRRMATCSSDQSVKVWDKSSGDWHCTASWKTHSGSVWRVTWAHPEFGQVLASCSFDRTAAVWEEIVHWVKRTTLVDSRTSVTDVKFAPKHMGLMLATCSADGIVRCISWNPSKVQIFEYNENTRKYAKDIAFAPNLRSFHILAIATKDVRIFTLKPVRKEFEIHIVAHNSQVWRVSWNITGTVLASSGDDGCVRLWKANYMDNWKCTGILK
Homo_sapi0 INTVDTSHEDMIHDAQMDYYGTRLATCSSDRSVKIFDVRNGGQILIADLRGHEGPVWQVAWAHPMYGNILASCSYDRKVIIWREENTWEKSHEHAGHDSSVNSVCWAPHDYGLILACGSSDGAISAVSWAPAKRFASGGCDNLIKLWKDVAWAPSILPTSTIASCSQDGRVFIWTCDDASWSPKLLHFNDVVWHVSWSITANILAVSGGDNKVTLWKESVDGQWVCISDVN
Mus_muscul ARSIAADHKDLIHDVSFDFHGRRMATCSSDQSVKVWDKSSGDWHCTASWKTHSGSVWRVTWAHPEFGQVLASCSFDRTAAVWEEIVHWVKRTTLVDSRTSVTDVKFAPKHMGLMLATCSADGIVRCISWNPSKVQIFEYNENTRKYAKDIAFAPNLRSFHILAVATKDVRIFTLKPLRKEFEIHIVAHNSQVWRVSWNITGTVLASSGDDGCVRLWKANYMDNWKCTGILK
Gallus_gal INTVDTSHEDMIHDAQMDYYGTRLATCSSDRSVKIFDVRNGGQILIADLRGHEGPVWQVAWAHPMYGNILASCSYDRKVIIWKEENTWEKTYEYTGHDSSVNSVCWAPHDYGLILACGSSDGAISAVSWAPAKRFASGGCDNLVKIWKDVAWAPSILPTSTIASCSQDGRVFIWTCDDASWSPKLLHFNDVVWHVSWSITANILAVSGGDNKVTLWKESVDGLWACISDVN
Pinus_sp._ SQKFESGHQDVVHDVTMDYYGKRIATCSADRTIKLFGMNSDTPTLLASLTGHEGPVWQVAWAHPKFGSMLASCSYDRRVIIWREGQEWSQVQVFKEHEASVNSISWAPHELGLCLACGSSDGSITAVSWAPAQKLVSGGCDNTAKVWKDVAWAPNLLPKSTIASCSQDGRVVIWTQGKEGWEGKILNFKTPVWRVSWSLTGNILAVADGNNNVTLWKEAVDGEWNQVTTVQ
