# Supplementary material for: The two tempos of nuclear pore complex evolution: highly adapting proteins in an ancient frozen structure
Source: Genome Biol. 2005 Sep 30;6(10):R85. doi: 10.1186/gb-2005-6-10-r85 (PMC1257468; doi:10.1186/gb-2005-6-10-r85)
Supplement: Additional data file 2 — The 22 datasets we used to compare the evolutionary rates between markers for all the species, between markers for three given lineages independently and within lineages [file gb-2005-6-10-r85-S2.zip › ranbp1peu.puz]

  26 142 
Caenorhabd DDYEPAGEFTPVIPLPLVEVKTGEEGEQAVFTNRAKLYIFETKEWKERGTGELKILYNKDKKSWRVVMRREQVLKVCANFPIVGSMSIQQMKSNEKAYTWFCEDFSEDPAHVKLSARFGSVEIATEFKNLFEKAVSEHKSNG
Drosophila DDYDPRPDFKPIIPLPEVEVRTGEEGEDIKFTSRAKLFRYVDKEWKERGTGVIKILCDKATGVSRVLMRRDQTHKVCANHTITADINVANQDKDKKSLLW-ANDFADEVTLERFLVRFKTGELAEEFRVAFTKASEAAKSKE
Leishmania EIEEVAVSDGGAARFAAVDVKSGEERFNVIWQDSGKLMRFGENQWKERGQGTAKVLQRKDNTSYMFVFRREGVGKLAAQHYLVKGMKVTKHKQGEKILVWSFKDFTDDGFPENFVMRLSSKEAADKALAEMMGAIEKSSVXX
Babesia_di EEVVEGDWNTRKVEVKEIKVVTGEEDEEIFWQQRSKLYRFGDQVWKERGLGEAKLLKHKTTGKIRFLLRQEKTLKVVANHYVLETCKLKPNIGSDKIWVWTNNTYDDETKVEQMALKFGQIEQAKLFKEKFEEAAKINKAIF
Cryptospor EELTEGNWNTPQVELKQVEVMTGEEDEEEFWKHRAKLYRFVNGEWKERGVGNAKLLQHKETKKIRFLLRQEKTLKIVANHYVIQKCKLTPNSGSNKIWVWTVHDFSEEQKLEQFALKFGQTEQADIFKSKFEEAVEINSKLX
Eimeria_te QEVTEGNWTRPEVEVHEVKVETGEESEDTFWKCRSKLYRWAGGEWKERGLGEAKLLQHRETKKIRFLLRQEKTLKIVANHYVVATCKLTPNVSSEKIWVWTVMDFAEGLKNEQFALKFGQVEQAKEFKEKFEEAAAINSKLF
Plasmodium EEVTTGNWNTPKIELKEVEIKTGEEDESLFWSGRSKLYRWVEGEWKERGLGESKLLLHKKNGTIRFLLRQEKTLKVVANHYIYPNCKLVPNAGSEKIYAWTVKDFAEEPKIEQFALKFNTAEAAKLFKQKFDEAGQINLKLL
Plasmodiu0 EEVVTGNWNTPKVELKEVEIKTGEEDESLFWSGRSKLYRWVEGEWKERGLGESKLLLHKKKGIIRFLLRQEKTLKVVANHYIYPNCKLVPNAGSEKIYAWTVKDFAEEPKIEQFALKFNTADAAKLFKQKFDEAGQVNLKLL
Tetrahymen PEAEVTGDFKPCLELKDVAIVTGEEDEEVVDKFRTKLYRWRDEQFKERGAGDLKFLKHSKPRKLEILMRQDKTHKIVANFNISHKCKLLPLKTNDKSWIWSCYDFSDCLLLEKLCGRFISAEEFNRFQKVFEESRAHNASLV
Dictyostel ADVEPNVEYEATLKRDVVEVKTNEENEDTLFEIRAKLYRFPSPQWKERGTGNVRFLEDKDSKRIRVVMRRDKTLKVCLNHHISPALSLGEMTGSDKSWVWKFSDEEKPGVEELFAIRFATPENAGLFKTEFQKCQAKNEAIE
Ciona_inte QPEVAVQQPEPVVQLPASVMPKLEEDEDVLFKMRAKLFRWDPPEWKERGTGDIKILKHKETARIRLLMRRDKTFKICANHYITLSMKLVSHCESERAWMWMTADFADEAKEELFAIRFLNAENANKFKDKFCECQEMLKAAG
Rattus_nor DESNHDPQFETIVSLPEQEIKTLEEDEEELFKMRAKLFRFDFPEWKERGTGDVKFLKHKEKGTIRLLMRRDKTLKICTNHYITPMMELKPNAGSDRAWVWNHTDFADEPKPELLAIRFLNAENAQKFKTKFEECRKEIEERE
Gallus_gal DDSNHDPQFEPIVSLPEQEIKTLEEDEEELFKMRAKLFRFDLPEWKERGTGDVKLLKHKEKGTIRLLMRRDKTLKICANHYITPLMELRPNAGSDRAWVWNHADFADEPKPELLAIRFLNAENAQKFKAKFEECRNEVDKRA
Mus_muscul DESNHDPQFEPIVSVPEQEIKTLEEDEEELFKMRAKLFRFDLPEWKERGTGDVKLLKHKEKGTIRLLMRRDKTLKICANHYITPMMELKPNAGSDRAWVWNHADFADEPKPELLAIRFLNAENAQKFKTKFEECRKEIEERE
Xenopus_la EESNHDPQFEPIVSLPEQEIKTLEEDEEELFKMRAKLFRFDPPEWKERGTGDVKLLKHKERGTIRLLMRRDKTLKICANHYITPLMELKPNAGSDRAWVWNYADYADEPKPELLAIRFLNAENAQKFKAKFEECRNEMKRNK
Oryzias_la DDSNHDPHFEPIVSLPEQDVKTLEEDEEELFKMRAKLYRFDPPEWKERGTGDVKLLKHKEKGTIRLLMRRDRTLKICANHNIVPTMELKPNAGSDRAWVWNLADYADEPKPELLAIRFLNAENAQKFKVKFDECKDEVQKNL
Schizosacc EPASPEVHFEPIVKLSAVETKTNEEEETVEFKMRAKLFRFAASEWKERGTGDARLLKHKETGKTRLVMRRDKTLKVCANHLLMPEMKLTPNVGSDRSWVWTAADVSEGPTAETFAIRFANSENANLFKENFEKYQEENAKIL
Aspergillu -PESPDVHFEPVIRLTTVEVKTNEELEEQTFKMRAKLFRFDSKEWKERGTGDVRLLKHKENGKTRLVMRRDKTLKVCANHVVPDM-KLSPNVGSDRSWVWNAADVSEGPEAQTLAIRFANSESTYLCHKQGVCACYDTTDAN
Neurospora APESEDVHFEPVIHLTKVETKTNEESEEQVFKMRAKLFKFEASEWKERGTGDVRLLKHHENGKTRLVMRRDKTLKVCANHYIVPEMKLSPNVGSDRSWVWNAADVSEGPEAVTLAIRFANSDNANAFKDAFIKAQKDNEALF
Saccharomy APESPDIHFEPVVHLEKVDVKTMEEDEEVLYKVRAKLFRFDAKEWKERGTGDCKFLKNKKTNKVRILMRRDKTLKICANHIIAPEYTLKPNVGSDRSWVYATADIAEGAEAFTFAIRFGSKENADKFKEEFEKAQEINKKA-
Zea_maysuT EEEDTGAQVAPIVRLEEVAVTTGEEDEDVLLDMKAKLYRFDGNQWKERGTGAVKLLKHKQTGKVRLVMRQAKTLKICANHLVASTTKMQEHAGSDKSCVWHAADFADGLKEEMFAIRFGSVENCKKFKELVEEIAESLTKNE
Pinus_spuT KEEDTGAQVAPIVKLEEVAVTTGEEEEDVLLDMKAKLYRFDGNQWKERGVGTVKFLKHKDTTKVRLVMRQSKTLKICANHSIHSPMSLQEHAGSDKTWVWHATDFSDGLKEELFCIRLGSVENAKKFRDLFEEIAGSEGKNT
Arabidopsi EDEDTGAQVAPIVRLEEVAVTTGEEDEDTILDLKSKLYRFDGSQWKERGAGTVKFLKHRVSGKIRLVMRQSKTLKICANHLVGSGMSVQEHAGNDKSCVWHARDFSDGLKDELFCIRFASVENCKAFMQKFKEVAESEEEKE
Lycopersic DDEDTGAQVAPIVRLQEVAVSTGEENEHVLLDLKSKLYRFEGSQWKERGVGTVKLLKHKETGKVRLVMRQSKTLKICANHLVLPTMSIQEHAGNEKSCVWHAADFADGLKDETFCIRFASVENCKAFKEKVEEIAESQQTKS
Chlamydomo PEEECQAEFKPVVQLDEVETKSGEEDEDSLVDLKCKLYRFDNNEWKERGLGLIKLLQHKENKKVRLLMRQEKTLKIRANHIVMPGTKLQEHSGSDKAWVWSTVDFSEGQRIELFAVRFGTVEKAQEFKKKFEEAMDINAPLL
Cyanidiosc EEDASTADWKPLVQLDLVQIKSGEEDEDVVAKYRAKLYRFSMREWKERGTGEIKFLKHRVSGRIRLLMRRQQTLKICANHYLLPEMRLEENMGSDRSWVWTAVDYADERDEAVLAIRFKDSETAKRFYDTFXXXXXXXXXXX
