# Supplementary material for: The two tempos of nuclear pore complex evolution: highly adapting proteins in an ancient frozen structure
Source: Genome Biol. 2005 Sep 30;6(10):R85. doi: 10.1186/gb-2005-6-10-r85 (PMC1257468; doi:10.1186/gb-2005-6-10-r85)
Supplement: Additional data file 2 — The 22 datasets we used to compare the evolutionary rates between markers for all the species, between markers for three given lineages independently and within lineages [file gb-2005-6-10-r85-S2.zip › nup50peu.puz]

  11 105 
Zea_maysuT PSVKKAEEKGVVVVHETKCKVYVKHKGWKDIGVGQLSIRSKEGTPTIVIRNDVGKILLNALIYKGIKMNLQKNTVASIFHTSDVVARTYLFRLKNVEEATKLSTA
Oryza_sati PSVKKAEEKGIVVVYEAKCKVYVKHNGWKDIGVGQLNIRCKEGTPTIVIRNDVGKILLNALIYKGIKMNVKKSTVASIFHTSDVVARTYLIRVKNDEAAAKLSAA
Arabidopsi PSVKKTEEKGITVVHEVKCKLYVKSKGWKDKGTGNLYIKCKEGKPTILVRNDISKLLLNALLYAGMKTSPQKNALVAIFHSSDVTPRTFLIRTKNAEARDNLATA
Caenorhabd PKVETVENQEPDAVLSSKVSVFKFTKEYTKLGVGMLHIKDNDGKFSVLIRAATATVWLNSLCNKAMKATVVDAKGDRIRLTCPTEMATMMIRFGTADGAKKFTDK
Ciona_inte PKNDSQVVTEEDAFYTKKCKLFYMKGSYTDKGVGHIHLKSVESKTQLIIRADTSNLLLNILLNPAMPVSKQGKNNVSISCIPNNKIVPLLIRVKTSDDADERVEL
Gallus_gal ------------AFLVHRCKLFYKKNEFKEKGVGTLHLKPAGNKTQLLVRADTNNILLNVLIPPKMPCTRTGKNNVLIVCVPNTVPVTMLIRVKTSEDADELHKI
Mus_muscul PKVVVTEVKEEDAFYSKKCKLFYKKNEFKEKGVGTLHLKPTATKTQLLVRADTNNILLNVLIAPNMPCTRTGKNNVLIVCVPNTLPATMLIRVKTSEDADELHKI
Homo_sapie PKVVVTEVKEEDAFYSKKCKLFYKKNEFKEKGIGTLHLKPTANKTQLLVRADTNNILLNVLIPPNMPCTRTGKNNVLIVCVPNTMPVTMLIRVKTSEDADELHKI
Danio_reri PVPVVKEIKEKDAFYSKKCKLFYKKGEFKEKGVGTLHLKMTTEKLQLLVRADTNNILLNIMVPSSMPCSRTGKNNVMVVCVPNSVPVPVLIRVKTAEDADQLHRV
Xenopus_la PKVVIQEIKEDDAFYSKKCKLFYKKNEFKEKGVGTLHLKPVEDKTQLLVRADTNNILLNILVQPSMPCSRTGKNNVMIVCVPNTVPVTLLIRVKNAQDADELHKI
Drosophila PKVEFKQVVEDDAIYSKRCKVFIKKKDFGDRGVGTLYLKPVKDKIQLLVRADTNNILVNLILSKGIPCQRMGKNNVLMVCVPTSKATSLLLRVKTGDEADDLLEK
