# Supplementary material for: The two tempos of nuclear pore complex evolution: highly adapting proteins in an ancient frozen structure
Source: Genome Biol. 2005 Sep 30;6(10):R85. doi: 10.1186/gb-2005-6-10-r85 (PMC1257468; doi:10.1186/gb-2005-6-10-r85)
Supplement: Additional data file 2 — The 22 datasets we used to compare the evolutionary rates between markers for all the species, between markers for three given lineages independently and within lineages [file gb-2005-6-10-r85-S2.zip › nup133peu.puz]

  14 213 
Magnaporth HTHAFVWPYTINNGLVVVMPVSGKISYWESISSDLSLGPGAFEDLLHVPAILEGNLRGRTSYLERLMSYLATVLWKQHEQFLLERGEADITRLMYEAMQVVLEALGEAFAYRAKKLEFYHHGEICRKTYSNDRYDKLVLLK-DFGLFREAIRVFAFAVYDILLREEGVKAVLDFPGNRKGYATKFLRTKISWINDVEQINHAAETLIELGLNR
Schizosacc RKACFILSYRQSLGLLIVMPISGRIAYWTSIGNSRTSWEEVIRMLPPLFASLMQHLSCRLNSLNNLVRYILYKLRVMGEKCNSVRYLLEVLDVIMEANEVILAIQSSALAYRRESQKIYSEIQDVKEAFAVNRRFWVQTLS-DIGKGSSAIRIFAFILYDYFVENGMALELLNSDRFNKSYLKQFFKSRISWMHDMRLYDAASHRLLQLATKQ
Saccharomy HKKVYIWNIHSTQTGGLIIIKGSKAIYYEDINSILVMFPNAVVIIPPMLNTLGQHLSVRKEFFQNFLTFVKLDLIEKFEILNCCIKFFKLNVTNLINLCFYDGILEEGEKTIRYELLELDNFININNLYDDNHLDWNHVL-CKVNLKEQCIQIFSFTLFEYLIKHKKLNDLIFRFPQQHDVLIQFFQESVAWIQQILDYADAMNTLKNITVDD
Eremotheci RENLYIWPFNSPQGVLIVHANSGLVQFYEDIHTVYLLFEDAVVIIPPKLHSMTSHLQLRVDFFVNLLQFTKLKLLESYEILNCSLSLFKVAAADLVNCVIYHSCLERGESEYRCNQLNLYQGFNLNSTLSN-HLTWIQIL-LKIGRSVDALNIFSKTLFTTVIEQGKINDLFSRFPSHHDDLVRFFDEYVSWIGNIFDYNAAAEVLVSVSSPD
Ustilago_m RTQCFVWNYSSRGPALLLVAPDGQTCLWEGISSLISATSGSLLVWVYQNEFYTSTHSHASAAQSPLARSITTEVLERLLKQTKSISATPAAPAAQAAATIAFEAWTAQSATVQLLESLFREFAVFATTYRTARPLFIRPL-VTIGRSDRAFTLFAYELYTWYVEHDQQRTLLTQKSEYHALVLSFLSQPLAWLHDLALFAAASTKLEQLGLVE
Caenorhabd RNQMFIWERAKSSPGVVIVSPEGVLRHWTSIESPKKALSLYRYIYSDAANKTDTELHAKRVLTARFHLFLPTMLGEISERVSATSAIAHRMEVFHSVCDLLTGVRDAIFTWRKTRIPVPGDAIELAERHKDFGTLIKNFLNTEIHTRQKTFERFKELRYGREIANKQFGKAALTLMSLAEAESKSFSKFAYYCASICQDVSEVFDFYKRRYPE
Oryza_sati GNELFIWSYLASVGFILCNKRTQAIAYWSDIYAVLTEKAGVWAIEFLASTIVSS-LTEKQQKHKKFLQFLMLTVMEHGEKLSGMIQLVQMQRALELSN-ACMTLVQAALRYREEHKDWYDEHGVLIQEYCDRRDELLGSL-YDLAKQIVDAKYFSFFVFKQLVNRRQHAKLLRLGEEFPEELANFLKERLLWLHEICLFSSASKTLHTLVSPE
Arabidopsi GSKVFVWSHLTTLGVVMCNRKTRAVVYWSDIFSVLTEKAGVWAIEIVAMTVISSQLVEKQQKHENFLHFLLQIILENGEKLAAMIQLTQLQRACELSN-ACVTILQTALDYKNEHQMWYEENKGLLNEYWTRRDTIFDSL-YRQAKEFMEAEIFSYFVFQQLYDMKQFSKLLRLGEEFQDELLIFLKRHLVWLHQVFLFSSASDTLHTLALSQ
Drosophila GRRLLIWQYKDTAASCIAVSATGEVRYWSSIAHFFSRTHGLVSIGSSRSMQIINQLRDKIIAFQHFITFLGCILADISEKIVAAMALISVAHFVNEINSIVLDVLGQVFKYRKQHASSFEKFNVLQQQFEAQRRELISVL-IKDRQYEYAAKIFSQFAINWHLRQNRHGEVFERFKGNQTALAQFMRDHLGWIQLIFNFERAAKVLYELAQCE
Gallus_gal KERLIIWKIGQSPLAIMVATSEGSVRYWPNLDHFFVKRSGLITIFSNTSLILLHQLEDKTKAHSFFIEFLRLLLCEHAEKLAAAIVLIEWAQVVVNVNNIIKDMLQAACQYRQSRASLYERYSNLEMEYVQKRSELLSPL-LSLGQYQMAAALFSDFLFRWYLEKGKRGKLLSQPIAQHGQLASFLQAHLSWLHEINSLQKAHRTLQTLANME
Xenopus_la NDRLIIWKISHSSVALMAATPEGSSRYWPNILHFQSRNMQQCQLFSNTSLILLHQLEDKMKAHSFFVDFLRLLLSEHAEKLSAAIVLVEWANIVVNVNTILKDMLHVACQYRQSKNSLYERYNILEMEYAQKRSELLSPL-LGLGQYAWASNLFSDFLFRWYLEKGKRGKLLSQPASQHGQLAAFLQAHLSWLHELNSFEKAHRTLQTLANME
Danio_reri GERLIVWKVSQTSISVLAVSPDGLVRFWPSLAHFFSQNSGLVAVFTLTSLILLHQLEDKMKAHRCLMDFLRLLLCEHAEKLSAAIVLARWGEVVLSVNDIIKDMLQAAAQYRETKASLYERYDTLENEYTQKRSELLKPL-LELGQHQWVAALFADFLFRWYMEKGKRGKLLSQPMATHQQLASFLQAHLSWLHDIHVYQRAHRTLYNQANME
Mus_muscul TEKLLIWKIAVSPVSVMVATKEGSIRYWPSLARLFSRNSGLVSVLSNTSLIILHQLEDKMKAHCLLVDFLRLLLCEHAEKLSAAITLQEWAEVAIDVNTVLKDMLQAATHYRLNKSSMYERYSSLEVEYLQKRSELLSPL-LTLGQYPWAASLFSDFLFRWYLEKGKRGKLLSQPISQHGQLANFLQAHLSWLHEINSLEKAHTTLLGLANME
Homo_sapie KEKLIIWKIALSPVAVMVATREGSIRYWPSLAGIFSRNSGLVSIFSNTSLIILHQLEDKMKAHSFLMDFIRLLLCEHAEKLSAAIVLIEWAEVVINVNNILKDMLQAASHYRQNRNSLYERYDNLEMEYLQKRSDLLSPL-LSLGQYLWAASLFSDFLFRWYLEKGKRGKLLSQPISQHGQLANFLQAHLSWLHEINSLEKAHATLLGLANME
