# Supplementary material for: The two tempos of nuclear pore complex evolution: highly adapting proteins in an ancient frozen structure
Source: Genome Biol. 2005 Sep 30;6(10):R85. doi: 10.1186/gb-2005-6-10-r85 (PMC1257468; doi:10.1186/gb-2005-6-10-r85)
Supplement: Additional data file 2 — The 22 datasets we used to compare the evolutionary rates between markers for all the species, between markers for three given lineages independently and within lineages [file gb-2005-6-10-r85-S2.zip › laminaACpeu.puz]

  15 454 
Drosophila LTIEVQTTRDTVTRETTNIKNIFEAELLETRRLLDDTARDRARAEIDIKRLWEENEELKNKLDKKTKECTTAEGNVRMYESRANELNNKYNQANADRKKLNEDLNEALKELERLRKQFEETRKNLEQETLSRVDLENTIQSLREELSFKDQIHSQEINESRRIKQTEYRLSSEYDAKLKQSLQELRAQYEEQMQINRDEIQSLYEDKIQRLQEAAARTSNSTHKSIEELRSTRVRIDALNANINELEQANADLNARIRDLERQLDNDRERHGQEIDLLEKELIRLREEMTQQLKEYQDLMDIKVSLDLEIAAYDKLLVGEEARLNITPATSAAKRKRAVVDESEDHYVSASAKGNVEIKEIDPEGKFVRLFNKEEVAIGGWQLQRLINEKTTYKFHRSVRIEPNGVITVWSADTKASHEPPSSLVMKSQKWVSADNTRTILLNSEGEAVANLDR
Caenorhabd LVADLDELRGKWGKDTSEIKIKYSESLSTARKDIDDAARRKAEVDVKVARHRDDLAEYRSRYEDIQQRRESDREKISQWTNAIADAQSEVEMLRARFKQLTDEEKRVTADNSRIWEELQKARSDLDDETIGRIDFQNQVQTLMEELEFLRRVHEQEVKELQALLAQAPDTREFFKNELALAIRDIKDEYDIIAKQGKQDMESWYKLKVSEVQGSANRANMESTYQRDEVKRMRDNIGDLRGKLGDLENKNSLLEKEVQNLNYQLTDDQRQYEAALNDRDATLRRMREECQTLVAELQALLDTKQMLDAEIAIYRKMLEGEETRVGLTQMVQQETDSTRSVRGEVSTTFQRSAKGNVTISECDPNGKFIKLENSKDENVGEHKIRRKLDGRIVYSIPANVVIKPGKNLTIYARDQGGINNPPESLVFDGENTWGIGANVVTSLVNKDGEERATHT
Xenopus_la LKIQLEEREEVSSREVTNLRQLYETELADARKLLDQTANERARLQVELGKVREEYRQLQARNSKKENDLSLAQNQLRDLESKLNTKEAELATALSGKRGLEEQLQEQRAQIAGLESSLRDTTKQLHDEMLWRVDLENKMQTIREQLDFQKNIHTQEVKEIKKRHDTRIGRRVEFESKLAEALQELRRDHEQQILEYKEHLEKNFSAKLENAQLAAAKNSDYASATREEIMATKLRVDTLSSQLNHYQKQNSALEAKVRDLQDMLDRAHDMHRRQMTEKDREVTEIRHTLQGQLEEYEQLLDVKLALDMEINAYRKMLEGEEQRLKLSPSPLLRKKRKLDETGRSVTVQQASSTGPVSVEDIDPEGNYVRLLNNEDFSLHGWVVKRMHMSLIAFKLPCRFILKSSQRVTIWAAGAGAVHSPPTDLVWKSQKTWGTGDNIKITLLDSTGEECAERT
Danio_reri MQILLEEKEESSLREVGNVRRLYESELADARKSLDATANERARLQIEFSQLQEDHRKLAARNNKKECELTAAVDRWRNLEVALNAKEADFANLLSTNRRLETEISELKTQVPALEAALQKVKTQLNSEMLRRVDAENQIQTLQEQLDFQKHLGEQEVREMRSRHESRLGRQKEFEGKLAEAMKQLRDEHETQIRQYKDELEKTFNAKLENAKQTAVKNSDFAFSTKEELAGTKLRLESQTQQINNLQKQVVCLEARVLELQQTLEHERQVSQQKLSLQQQEMAALRLQMQEQLEEYENLLDVKLMLDMEINAYRKMLEGEEKRLNQSLSPQSRKKRKHDATCSGFSSQHSSCRGPVSIEEVDLDGRYIKLKNARDQVVSGWQLRKSEAEAIVFCFPSPCVMNAGHMLTVWAAAAVDQCGSASDLLLSTHQSWGSFADVRVSLLNTQNEEMAEYY
Mus_muscul LQLQVTEREEVRGRELTGLKALYETELADARRALDDTARERAKLQIELGKFKAEHDQLLLNYAKKESDLSGAQIKLREYEAALNSKDAALATALGDKKSLEGDLEDLKDQIAQLEASLSAAKKQLADETLLKVDLENRCQSLTEDLEFRKNMYEEEINETRRKHETRLGRQIEYEYKLAQALHEMREQHDAQVRLYKEELEQTYHAKLENARLSSEMNTSTVNSAREELMESRMRIESLSSQLSNLQKESRACLERIQELEDMLAKERDNSRRMLSDREREMAEIRDQMQQQLSDYEQLLDVKLALDMEISAYRKLLEGEEERLKLSPSPTTRKRKRVDVEESEASSHSASATGNVCIEEIDVDGKFIRLKNTQDQPMGGWEMIRKIGDTVSYKYTSRYVLKAGQTVTVWAANAGVTASPPTDLIWKNQNSWGTGEDVKVILKNSQGEEVAQRS
Homo_sapie LQLQVTEREEVRGRELTGLKALYETELADARRALDDTARERAKLQIELGKCKAEHDQLLLNYAKKESDLNGAQIKLREYEAALNSKDAALATALGDKKSLEGDLEDLKDQIAQLEASLAAAKKQLADETLLKVDLENRCQSLTEDLEFRKSMYEEEINETRRKHETRLGRQIEYEYKLAQALHEMREQHDAQVRLYKEELEQTYHAKLENARLSSEMNTSTVNSAREELMESRMRIESLSSQLSNLQKESRACLERIQELEDLLAKEKDNSRRMLTDKEREMAEIRDQMQQQLNDYEQLLDVKLALDMEISAYRKLLEGEEERLKLSPSPTTRKRKRVDVEESEASSHSASATGNVCIEEIDVDGKFIRLKNTQDQPMGGWEMIRKIGDTVSYKYTSRYVLKAGQTVTIWAANAGVTASPPTDLIWKNQNSWGTGEDVKVILKNSQGEEVAQRS
Xenopus_l0 LHVQVTEREEVRSREVSGIKELYETELADTRRSLDDTARERAKLQLELSKISVEHQDLQASFSKKESELQSAQARFRETEALLNSKNAALANAQSENKSLQREVEELNGENGQLESALALAKKQLEEEILIKVDLENRCQSLIEELDFRKNIYEEEIKETRSRHETRLGRQVEYEHKLFQALTEMRDQHDSQITLYKEELEQTYQSKLENARLASEMNSSAVSSTREELTESRLRINSLTSQLSELQKESRAWHDRMQELEDMLAKEKDNSRKMLAEREREMADIRDQMQQQLNDYEQLLDVKLALDMEISAYRKLLEGEEERLKLSPSPTTKKRKRIDVEESEASAHSASATGDVSIEEVDMEGKYIRLKNNKDQPLGGWELTRTIGEAVNFKFTSRYVLKAGQTVTIWAADAGVTASPPSDLIWKNQNSWGTGEDVKATLKNSQGEEVAQRT
Mus_muscu0 LRLRITESEEVVSREVSGIKAAYEAELGDARKTLDSVAKERARLQLELSKVREEFKELKARNTKKEGDLLAAQARLKDLEALLNSKEAALSTALSEKRTLEGELHDLRGQVAKLEAALGEAKKQLQDEMLRRVDAENRLQTLKEELDFQKNIYSEELRETKRRHETRLGKQREFESRLADALQELRAQHEDQVEQYKKELEKTYSAKLDNARQSAERNSNLVGAAHEELQQSRIRIDSLSAQLSQLQKQLAAKEAKLRDLEDSLARERDTSRRLLAEKEREMAEMRARMQQQLDEYQELLDIKLALDMEIHAYRKLLEGEEERLRLSPSPQGGSVTKKRKLESSESSQHARTSGRVAVEEVDEEGKFVRLRNKEDQSMGNWQIRRQNGDDMTYRFPPKFTLKAGQVVTIWASGAGATHSPPTDLVWKAQNTWGCGSSLRTALINSTGEEVAMRK
Homo_sapi0 LRLRITESEEVVSREVSGIKAAYEAELGDARKTLDSVAKERARLQLELSKVREEFKELKARNTKKEGDLIAAQARLKDLEALLNSKEAALSTALSEKRTLEGELHDLRGQVAKLEAALGEAKKQLQDEMLRRVDAENRLQTMKEELDFQKNIYSEELRETKRRHETRLGKQREFESRLADALQELRAQHEDQVEQYKKELEKTYSAKLDNARQSAERNSNLVGAAHEELQQSRIRIDSLSAQLSQLQKQLAAKEAKLRDLEDSLARERDTSRRLLAEKEREMAEMRARMQQQLDEYQELLDIKLALDMEIHAYRKLLEGEEERLRLSPSPQGGSVTKKRKLESTESSQHARTSGRVAVEEVDEEGKFVRLRNKEDQSMGNWQIKRQNGDDLTYRFPPKFTLKAGQVVTIWAAGAGATHSPPTDLVWKAQNTWGCGNSLRTALINSTGEEVAMRK
Xenopus_l1 LRLRITESEDVISREVTGIKSAYETELADARKTLDSVAKERARLQLELSKIREEHKELKARNAKKESDLLTAQARLKDLEALLNSKDAALTTALGEKRNLENEIRELKAHIAKLEASLADTKKQLQDEMLRRVDTENRNQTLKEELEFQKSIYNEEMRETKRRHETRLGRQREFESKLADALHELRAQHEGQIGLYKEELGKTYNAKLENAKQSAERNSSLVGEAQEEIQQSRIRIDSLSAQLSQLQKQLAAREAKLRDLEDAYARERDSSRRLLADKDREMAEMRARMQQQLDEYQELLDIKLALDMEINAYRKLLEGEEERLRLSPSPHISSASKRRRLEEGESTQHARTTGKVSVEEVDPEGKYVRLRNKEDQSLGNWQIKRQIGDEIVYKFPPRLTLKAGQTVTIWASGAGATNSPPSDLVWKAQSSWGTGDSIRTALLTSSNEEVAMRK
Danio_rer0 LRMRITESETEISRELSGMKAAYEAELADARKTLDSVAKERARLQLELSKVREDYKELKARNGKKEADLESALARLKDLESLLNSKDASLSTALGEKRTLEVEVRDLKAQLAKLEGSLNDAKKQLQDEMLRRVDAENRIQTLKEELEFQKNIYSEELRESKRRYESRVGRQQDYESKLADALTDLRNQHEEQLRIYKEEIEKTYNSKLENARSSAERNSHLVGAAHEELQQTRVRMEGVSSQLSQLQKQLAAREAKIRELEEALSRERDILRRRLEDKEKEMAEMRQRMQQQLDEYQELLDIKLALDMEISAYRKLLEGEEERLRLSPSPRTSGSAKKRRLNDNDSFQQASASGRVTVDEVDLEGKFVRLNNKQDQSLGHWQVKRQIGSGIVYKFPPKFNLKAGQTVTIWAAGAGGTHSPPSDLVWKTQNSWGSGDLFQTTLISSSGEEMAMRK
Mus_muscu1 LLLRISEKEEVTTREVSGIKTLYESELADARRVLDETARERARLQIEIGKVQAELEEARKSAKKREGELTVAQGRVKDLESLFHRSEAELATALSDKQGLETEVAELRAQLAKAEDGHAVAKKQLEKETLMRVDLENRCQSLQEELAFSKSVFEEEVRETRRRHERRLSRQQEYDFKMAQALEDLRSQHDEQVRLYRVELEQTYQAKLDNAKLLSDQNDKAAHAAREELKEARMRVESLSYQLLGLQKQASAAENHIHELEEALAGERDKFRKMLDAKEQEMTEVRDAMQQQLAEYQELLDIKLALDMEISAYRKLLEGEEERLKLSPSPQGRKRRRLETEDTSGSAQQTVATGVVNIDEVDPEGRFVRLKNSKDQSLGNWRIKRQVLEGIAYKFTPKYVLRAGQTVTVWAAGAGATHSPPSTLVWKSQTNWGPGESFRTALVSADGEEVAVKA
Homo_sapi1 LLLKISEKEEVTTREVSGIKALYESELADARRVLDETARERARLQIEIGKLRAELDEVNKSAKKREGELTVAQGRVKDLESLFHRSEVELAAALSDKRGLESDVAELRAQLAKAEDGHAVAKKQLEKETLMRVDLENRCQSLQEELDFRKSVFEEEVRETRRRHERRLSRQQEYDFKMAQALEELRSQHDEQVRLYKLELEQTYQAKLDSAKLSSDQNDKAASAAREELKEARMRLESLSYQLSGLQKQASAAEDRIRELEEAMAGERDKFRKMLDAKEQEMTEMRDVMQQQLAEYQELLDVKLALDMEINAYRKLLEGEEERLKLSPSPLGRKRKRLEVEEPLGSAQQASASGSVSIEEIDLEGKFVQLKNNKDQSLGNWRIKRQVLEGIAYKFTPKYILRAGQMVTVWAAGAGVAHSPPSTLVWKGQSSWGTGESFRTVLVNADGEEVAMRT
Xenopus_l2 LMVKISEKEEVTTREVSGIKNLYESDLADARKVLDETPRERARLQIELGKFRSDLDELTKNYKKKDADLSTAQGRIKDLEALFHRSEAELGTALDEKRSLEAEVADLRAQLSKAEDAHAVAKKQLEKETLMRIDFENRIQSLQEEMDFRKNIYEEESRETRNRHERRIGHHYDYESKLAQALDELRKQHDEQVKMYKEELEQTYQAKLDNIKRSSDHNDKAANTAREELTEARMRIETLSYQLSGLQKQANAAEERIRALEELLSSDRDKYRKLLDSKEREMAEMRDQMQQQLTEYQELLDVKLALDMEINAYRKLLEGQEERLKLSPSPTSRKRKRIEEEYEEGGSQQASATGSISIEEIDLEGKYVHLKNNKDQSLGNWRLKRKIGEEIVYKFTPKYVLKAGQSVKIYSADAGVAHSPPSILVWKNQSSWGTGCNIRTYLVNTEEEEVAVRT
Danio_rer1 LQFKVSEKEEVTTREVSGIKSLYEAELADARRVLDETARERAKLQIELGKVNSELEEVTRNYKKKDGDLAAALVRIKDLEAQYNKNEAALNTALSENASLSAELADLKAQLAKAEDAHGVAKKQLEVETLMRVDLENRCQSLTEELEFRKSMFDEEVRETRRRHEKRMGMQQDYEFKLSQALQDLRKQHEEQVQIYKEELQHTFKAKLDNAKVSSDLNDKAVLTAREELQEAHVRIEGLSYQLSALQKQASAAEERIRELEGLLSSDRDKYRRQLDAKEREMAEMRECMQQQLNEYQELLDVKLALDMEINAYRKLLEGEEDRLKLSPSPSSRKRKRVELEESSTASQQAEASGSVSIEEIDLEGKSVTLRNNKDQSLGSWRLKRQIGDGIVYKFSPKFVLKAGQTVTVWSADAGMSHSPPSDLLWKSQSSWGTGENILTLLVNSSGEDVAKRT
