# Supplementary material for: The two tempos of nuclear pore complex evolution: highly adapting proteins in an ancient frozen structure
Source: Genome Biol. 2005 Sep 30;6(10):R85. doi: 10.1186/gb-2005-6-10-r85 (PMC1257468; doi:10.1186/gb-2005-6-10-r85)
Supplement: Additional data file 2 — The 22 datasets we used to compare the evolutionary rates between markers for all the species, between markers for three given lineages independently and within lineages [file gb-2005-6-10-r85-S2.zip › gp210peu.puz]

   4 146 
Danio_reri MFSAFHNASILEINGNSKSALDSDQVKLEIDEALKKAFEGDKPAAVVHNFEELPPGSTLIFYRYCDHETAAYKNVFLVFTVKLSVDEIDPSVSLSQVEEMVLDHVKQKFITSEKSTKFNQMDLDKLSGLWSRISHLVLPVAAEGNI
Homo_sapie AYSSFRSVRAIRIDGTDKATQDSDTVKLEVDQELSNGFKNGQNAAVVHRFESFPAGSTLIFYKYCDHENAAFKDVALVLTVLLEEETLGTSLGLKEVEEKVRDFLKVKFTNSNTPNSYNHMDPDKLNGLWSRISHLVLPVQPENAL
Mus_muscul AYTSSQKVTAVSIDGAERALQDSDTVKLLVDLELSDGFENGHKAAVVHHFESLPAGSTLIFYKYCDHENAAFKDVALVLTVLLEEETLEASVSPREIEEKVRDLLWAKFTNSESPTSYSHMDSDKLSGLWSRISHLVLPVQPVRNI
Gallus_gal AFAFSQNGTTIKINGADKAILDSDVVKLEVDDELSSGFREGKKVAVVHRFELLPAGSTLIFYKYCDHENAAFKDVALLLTVLLDEQSLRRSLTLKEVEEKVRDFLWTKFTSSDAPSSFNSIDTDKLSGLWSRISHLVLPVWPEKGL
