# Supplementary material for: The two tempos of nuclear pore complex evolution: highly adapting proteins in an ancient frozen structure
Source: Genome Biol. 2005 Sep 30;6(10):R85. doi: 10.1186/gb-2005-6-10-r85 (PMC1257468; doi:10.1186/gb-2005-6-10-r85)
Supplement: Additional data file 2 — The 22 datasets we used to compare the evolutionary rates between markers for all the species, between markers for three given lineages independently and within lineages [file gb-2005-6-10-r85-S2.zip › aladin28peu.puz]

  28 209 
Nostoc_pun ISFSPDGKMLASASDDNTVKLWDTIKTLGHTNSVLGISFSPDGKMLASASSDNTVKLWDTTIKTLGHRNSVFGISFSPDGKMLASASFDNTVKLWDTTTGKEIKTLTGHNSVNDISFSPDGKMLASASDDNTVKLWDTTTGKEIKTLTGHRSVNDISFSPNGKMLASASFDNTVKLWDTTTGGKMLASASGDNTVKLWDSPDGKMLASA
Cyanidiosc VKFSPDGRLLASSSADKTVRLWSVVGVLGHAQGISDVAW--------------------------AAAAGSGASRSASLSW-LASASDDRTLRLWDVERGVAVHRFEGHNYVFCCNFNPQGNVLASGSFDETICFWDVRMRRCLRTLPAHSPVSAVHFNRDGTLLVSSSYDGLCRIWDVPDGHKYVLSGSEDGFVYLWNHPTDHVIASG
Chlamydomo VKFSPDGSLLASGSADRTVALWDAVNTLGHSCGVSDVAWNPNGRYLATAADDHSLKLWDAELRTLGHTNYVFCCNFDGAAHLLASGSFDETLRLWDVRSGRCLREVPAHDPVTSAAFSYDGSMVVTSSLDGLIRLWDTQTGHCLKTLFDRDPVSFAAFTPNAKYVLCNTLDGRAKLWDYAAGCSMVVTGSEDGSLAAYDHPSAPLVATG
Arabidopsi VSWHQGKHIIAFISGANQVTIRDYPCILSSQRNVKALEWRPNGGKSLSIACRGGICIWAASVDFLQNDEQISALSWSPCGYLASASYDSSSFTIWDVSQGAGTPIRRGLGGISMLKWSPTGDYFFAARFDGTFCLWETNTWTSEPWSLSSGSVTGAIWDPEGRFILISFSKSSTLGSVHFSSEKIAWDASGERLAVSYKHDKFKQGPLL
Oryza_sati VRFSPCGRLLATASLDGTVALLSPIATLGHADGVSDISWSTDSFYLCSASDDRTLRIWDVRIRVLGHTNFVFSANFNPQTSTVASGGFDCTVRIWDVKSGRCVRAIDAHEPVTSVHFIRDGSIIVSGSHDGTCKIWDAGTGSCLKTVIDEKAVSFSMFSPNGKFILVAALDDTLKLCNFASGGKYIVSGSEDNCVYIWDHPTENKIASG
Zea_maysuT VSWNPYKHCLAFVSGKNQVTVQDFPCILNHQTDVKAVEWRPNSGKMIAVACKGGICLWSASVDVLSSAELVSALCWKPDGYLASASCNSSSFTIWDVSQGLGTPIRRGLSNISLVRWSPSGDYLLVAKFDGTFHFWETNTWTSEPWSSSNGYVSGANWDPEGRVALLSFSNSTTLGSIHFSSEKLAWDASGERLALSFRHSKFKQGPLL
Oryza_sat0 VSWNPHKHCLAFVSGKNQVTVHDFSYILSHQKDVKAVEWRPNSGKMIAVGCKGGICLWSASVDILSSAELVSALCWKPDGYLVSASCNSPSFTIWDVSQGLGMPIRRGLSSISLVQWSPSGDYLLTAKLDGTFHLWETNTWTSEPWSSSNGYVSGANWDPEGRIVLLSFSNSTTLGSIHFSSDKLAWDSSGERLALSFKHSKFKQGPLL
Dictyostel MSWHPQHRLLAVCNKNDVIYIYYFPLTLFLQSKVYDIQWKPFLPYTLAVACENGIILWEIDANILYPYFLSNTITWSSNGQLACGSTNHSSILLWDVVSRVPTFIPRYN-GNSLLVWSPKNDYLLSCG-GKTCRIFDISKWDYNNKEWPML-YQTGSWNGKGEYLAVASGDRIQFIQCINRAKKIAWSPDSQRLAVIFYVPNYKKGSLL
Neurospora VRISPDGKWIASASADGSVKIWDALDTLGHMAGVSCLAWAPDSNTLATGSDDKAIRLWDRVAHACGHHNYVYCLAFSPKGNILASGSYDEAVFLWDVRAGRLMRSLPAHDPVSGIGFCCDGTLVVSCSTDGLIRIWDTSTGQCLRTLVHEDAVTNVCFSPNGRFVLAFNLDNSIRLWDYVSGKPFVVSASEDGDIVMWDLKTRYPIYLA
Magnaporth VRISPNGRWIASASADGTARIWDAIDTLGHMAGVSCLAWSPDSGTLATGSDDKAIRLWDRIAHAVGHHNYVYCLAFSPKGNILASGSYDEAVFLWDVRAGRLMRSLPAHDPVSGIDFCRDGTLVVSCSTDGLIRIWDTATGQCLRTLVHEDAVTNVCFSPNGRYILAFNLDSCIRLWDYIAHQAFVASASEDGHIVLWDLNSRRQKTAV
Aspergillu VRFSPDASMIASGGADGAVKVWAAIYTFGHLAGISTISWSPDGATIASGSDDKTIRLWNVLAHPTGHHNYVYAIAFSPKGNMLVSGSYDEAVFLWDVRSARVMKSLPAHDPVSGIDVVWDGTLIASCATDGLVRIWDTSTGQCLRTLVHEDPVSSVKFSPNGKYVLAWTLDDCVRLWDYVEGYAFAVSGSEDGAILCWDGPEREPEPEP
Schizosacc VSVSPNKRWIATSSSDGTIKIWSAECTLGHYRGISQVKWATGSKYLASASDDKTIRIWDFEVRCLGHTNYVSSIDFNPLGTLLVSGSWDETVRIWNLQDGTCLRMLPAHEPIISVSISADGTLCATASYDGMARIWDVLSGQCLKTLVEPIPLSNLQFTENRKYLLVSNLNSQIRLWDYRRNDAYLLIPSEDGTIQITDLLLSKHEKDG
Ustilago_m LSFSPCGTLLATASADCTAKLYSVIHTFSHTSGINDLSWSGDSVYLACASDDRSVKIFNVVVRNFEHTSYVLCVAYNPQSTLVVSGSFDETVRLWNVTRNKCHRVISAHEAVTGVAFNSDGTMIVSSSYDGSIRLWDTTTGACLKTLMHKDALGGVMFTPSSAQLIATSLDSTIRMWDVYNSSVAVICGSEDGKVTMWDHPTARIVATA
Bombyx_mor VKFSPSGKWLASSSADKLIKIWGAEKTIGHKMGISDVAWSSDSRLIVSASDDKTLKVWELSLKTLGHSNYVFCCNFNPQSNLIVSGSFDESVRIWDVRTGKCLKPLPAHDPVSAVHFNRDGSLIVSSSYDGLCRIWDTASGQCLKTLIDDDPVSFVKFSPNGKYILAATLDNTLKLWDYSRGGKWIVSGSEDNLVYIWNHPTENIIASA
Anopheles_ LSWHPLCFKLAVATIDDTVRIFTRTPILSLQKAVTCLAWRPYTGGELAIGCQSGVLIWSVDVHLQGRHQPVTAVSWSSNGLLVTASINDTHLLVWNVDQQRCVPMHRVKLPCALVSYAPLGYNMIASTIGKDFYLCTVPPERVTRVGWSTASLQSFAWSRDEKHLLFVTTDDMKLFYMRLSGQSLAWCPRDRFLAISFKEYDSDAQSVL
Drosophila LAWNQHFFCLAVAGVDDVVRIYTKATVLSSQTQITCMAWRPLCASEIVIGCRQGLCFWEVDEIFKPNNLPITSMQWNKDGQLATASIGDRSIIIWQPDTGMMQPLKRLGPPGSLLKWSPDNDWLFAATVDRVFRVWNCHQQWTTERWVCGPYVQTACWSPCGRFLLFVSSAEPILYRLQFVQQQLAWDPHGNYLVVTFKLYEDNDRSVL
Caenorhabd IKFSPDGRYMGSGSADCSIKIWR-EKTLGHRLGINEFSWSSDSKLIVSCSDDKLVKVFDVSVKTLGHTNYVFCCCFNPSGTLIASGSFDETIRIWCARNGNTIFSIPGHDPVSSVCFNRDGAYLASGSYDGIVRIWDSTTGTCVKTLIDEEPITHVKFSPNGKYILASNLNNTLKLWDYQKLGKWIVSGSEDHKVYIWNHPGQNIIASA
Caenorhab0 LKFSPNGRYLGSSGADRVIKIYNTEKMLGHKLGINEFVWSSDSKVIFSVSDDKNVKMYDVDLKTMGHTNYVFCIAVNPAGTHAASGAFDETVRVWDTRLGVCIRVLPAHDPVTGVIFNRDGTLIASCSYDGFIRIWETEHYTCCKSLVEEDPVSHIKFSPNGKFILSSNLDDTLRLWDFGKGGKWIVSGSENGRIVVWNHPLTNMIASA
Ciona_savi LSWHSKANKFALALKDDTVRIYYSIPTLHLQRNVCDLQWKPFCSSILAVAAQTAILIWSIDVQVLAGHSPVSSVAWSPYGDQLFASALNSALLVWDVSLKEPQVIQHISGGITRLQFSSDGGKVLASTPSSSFRVFETSTWKNERWSKLSGRVQSACWSSDGTILLFALISDPRIYSLTFGNHSMVWDETGFRLAVMFDKPNCLIGACL
Ciona_inte ISWHCKANKSALALKDDTVKVYYHVPTLHLQRNVSDVQWKPFAASLLAVAAQTAVLIWTIDVQVLRNHSPVSSVAWNPHGDQLFTSCVLSAILVWNVGLKPQVISILADQGVTSLLFSPDGEKVLASTPSSSFRVFETSMWSNERWSQLSGRLQAACWNYDGRILLFSLLSDPRIYSLTFGNHSMIWDESGSRLAVMFDKPNCSTGACL
Branchiost VKFSPNGEWLASSSADKLIKIWGAEKTIGHKLGISDVAWSSDSHLLVSASDDKTLKIWDLNLKTLGHSNYVFCCNFNPQSNLIVSGSFDESVRIWDVKTGKCLKTLPAHDPVSAVHFNRDGSLIVSSSYDGLCRIWDTASGQCLKTLIDDDPVSFVKFSPNGKYILAATLDNTLKLWDYSKGGKWIVSGSEDNMVFIWNHPTENIIASA
Takifugu_r FAWHPHTDKFAVALMDDSIKIYNPTPTLHLQRNVAAVQWKPLCASALAVACQNCLLVWHVDAQVLPGHSPVTSIAWSPSGLLLSASPTDTAMVVWDVASESCVPLQRVGGGVSFLSWSPDGSHVLASTPAALFRVWETRMWTCERWPCLKGRCQSGCWSPDGSRLLFSVQGEMVIYALTFTEQSLAWDPTGERLAVLLKHPNFQHGALL
Danio_reri FSWHPHTDKFAVALLDDSIKIYKPAPTLHCQRSVCALQWKPLCGSALAVACQSCLLIWHVDAQVLPGHSPITSIAWSPTGLLVSASPVDTAMMVWDVAAESCVPLRRVGGGVTFLSWSPDGSRLLAATPSALFRVWETRMWTCERWPCLKGSCQSACWSPDGACLLLSIQGERLIYALSFSDCSLSWDPRGERLAVLLKHPHFQHGALL
Xenopus_la FAWHPHTYKFALALLDDSIRIYTAIPTLHLQKDVASLAWKPMCASVLAVACQSCVLVWHVDAQVLPGHSPVTSVCWSPKGVLLSASPVDTAMLVWDVPTESCIPLQRVGGGVTFLSWSPDGSKVLAATPSSVFRVWETQKWTCERWPTLQGRCQTGCWSPDGSRLLFAVKGESVIYSLCFSVQSMCWDPSGERLAVLLK----------
Homo_sapie FAWHPHTNKFAVALLDDSVRVYNAVPSLHLQRNVASLAWKPLSASVLAVACQSCILIWTLDAQVLPGHTPVTSLAWAPSGRLLSASPVDAAIRVWDVSTETCVPLPWFRGGVTNLLWSPDGSKILATTPSAVFRVWEAQMWTCERWPTLSGRCQTGCWSPDGSRLLFTVLGEPLIYSLSFPEHSMVWDPSGERLAVLMKHPSFNKGALL
Mus_muscul FAWHPHTNKFAVALLDDSIRVYNAVPSLHLQRNVAALAWKPLSASVLAVACQSCILIWTLDAQVLPGHTPVTSLAWAPNGWLLSASPVDAVILVWDVSTETCVPLPWFRGGVTNLLWSPDGSKVLATTPSAVFRVWEAQMWTCEAWPTLSGRCQTGCWSPDGNRLLFTVLGEALIYSLSFPEHSMVWDPSGERLAVLMKHPSFNKGALL
Bos_taurus FAWHPHTNKFAVALLDDSVRVYNAVPSLHLQRNVAALAWKPLSASVLAVACQSCILIWTLDAQVLPGHTPVTSLAWAPSGRLLSASPVDAAILVWDVSTETCVPLPWFRGGVTNLLWSPDGSKVLATTPSAVFRVWEAQMWTCERWPTLSGRCQTGCWSPSGNRLLFTVLGEPLIYSLSFPEHSMVWDPSGERLAVLMKHPSFNKGALL
Gallus_gal FAWHPHTSKFAVALLDDSVRVYNSIPSLHLQRNVAAVAWKPLCASILAVACQSCVLVWHLDAQVLPGHSPVTSLAWAPSGLLLSASPVDTAMLVWDVSTENCVQLQWFGGGVTFLAWSPDGSKVLAATPSAVFKVWEAQMWTCEKWPTIKGRCQTGCWSPDGSRLLFTVLGESVIYSLSFSEQSMAWDPTGERLAVIIRHPCFQKGALL
