# Supplementary material for: The two tempos of nuclear pore complex evolution: highly adapting proteins in an ancient frozen structure
Source: Genome Biol. 2005 Sep 30;6(10):R85. doi: 10.1186/gb-2005-6-10-r85 (PMC1257468; doi:10.1186/gb-2005-6-10-r85)
Supplement: Additional data file 9 — The datasets we used to compute ancestral sequences [file gb-2005-6-10-r85-S9.zip]

Archive with 19 entries (19 files):
- a-vimei.puz
- a-seh1i.puz
- a-sec13i.puz
- a-rfbpi.puz
- a-rangap1i.puz
- a-rae1i.puz
- a-nydsp7i.puz
- a-nup62i.puz
- a-nup214i.puz
- a-nup155i.puz
- a-nup153i.puz
- a-mad2i.puz
- a-lumai.puz
- a-lbri.puz
- a-laminaACi.puz
- a-importini.puz
- a-ha95i.puz
- a-gle1i.puz
- a-aladini.puz
