# Supplementary material for: The two tempos of nuclear pore complex evolution: highly adapting proteins in an ancient frozen structure
Source: Genome Biol. 2005 Sep 30;6(10):R85. doi: 10.1186/gb-2005-6-10-r85 (PMC1257468; doi:10.1186/gb-2005-6-10-r85)
Supplement: Additional data file 9 — The datasets we used to compute ancestral sequences [file gb-2005-6-10-r85-S9.zip › a-vimei.puz]

 40 326 I
Cricetulus   EFKNTRTNEK VELQELNDRF ADYIDKVRFL EQQNKILLAE LEQLKGQGK- -SRLGDLYEE EMRELRRQVD QLTNDKARVE VERDNLAEDI IRLREKLQEE MLQREEAEST LQSFRQDVDN ASLARLDLER KVESLQEEIA FLKKLHDEEI QELQAQIQEQ H---VQIDVD VS---KPDLT AALRDVRQQY ESVAAKNLQE AEEWYKSKFA DLSEAANRNN DALRQAKQES NEYRRQVQSL TCEVDALKGT NESLERQMRE MEENFALEAA NYQDTIGRLQ DEIQNMKEEM ARHLREYQDL LNVKMALDIE IATYRKLLEG EESRIS
Mesocricet   EFKNTRTNEK VELQELNDRF ANYIDKVRFL EQQNKILLAE LEQLKGQGK- -SRLGDLYEE EMRELRRQVD QLTNDKARVE VERDNLAEDI MRLREKLQEE MLQREEAEST LQSFRQDVDN ASLARLDLER KVESLQEEIA FLKKLHDEEI QELQAQIQEQ H---VQIDVD VS---KPDLT AALRDVRQQY ESVAAKNLQE AEEWYKSKFA DLSEAANRNN DALRQAKQES NEYRRQVQSL TCEVDALKGT NESLERQMRE MEENFALEAA NYQDTIGRLQ DEIQNMKEEM ARHLREYQDL LNVKMALDIE IATYRKLLEG EESRIS
Rattus_nor   EFKNTRTNEK VELQELNDRF ANYIDKVRFL EQQNKILLAE LEQLKGQGK- -SRLGDLYEE EMRELRRQVD QLTNDKARVE VERDNLAEDI MRLREKLQEE MLQREEAEST LQSFRQDVDN ASLARLDLER KVESLQEEIA FLKKLHDEEI QELQAQIQEQ H---VQIDVD VS---KPDLT AALRDVRQQY ESVAAKNLQE AEEWYKSKFA DLSEAANRNN DALRQAKQES NEYRRQVQSL TCEVDALKGT NESLERQMRE MEENFALEAA NYQDTIGRLQ DEIQNMKEEM ARHLREYQDL LNVKMALDIE IATYRKLLEG EESRIS
Bos_taurus   EFKNTRTNEK VELQELNDRF ANYIDKVRFL EQQNKILLAE LEQLKGQGK- -SRLGQLYEE EMRELRRQVD QLTNDKARAE VERHNLAEDI MRLREKLQEE MLQREEAEST LQSFRQDVDN ASLARLDLER KVESLQEEIA FLKKLHDAEI QELQAQIQEQ H---VQIDMD VS---KPDLT AALRDVRQQY ESVAAKNLQE AEEWYKSKFA DLSEAANRNN DALRQAKQES NEYRRQVQTL TCEVDALKGT NESLERQMRE MEENFSVEAA NYQDTIGRLQ DEIQNMKEEM ARHLREYQDL LNVKMALDIE IATYRKLLEG EESRIS
Homo_sapie   EFKNTRTNEK VELQELNDRF ANYIDKVRFL EQQNKILLAE LEQLKGQGK- -SRLGDLYEE EMRELRRQVD QLTNDKARVE VERDNLAEDI MRLREKLQEE MLQREEAENT LQSFRQDVDN ASLARLDLER KVESLQEEIA FLKKLHEEEI QELQAQIQEQ H---VQIDVD VS---KPDLT AALRDVRQQY ESVAAKNLQE AEEWYKSKFA DLSEAANRNN DALRQAKQES TEYRRQVQSL TCEVDALKGT NESLERQMRE MEENFAVEAA NYQDTIGRLQ DEIQNMKEEM ARHLREYQDL LNVKMALDIE IATYRKLLEG EESRIS
Gallus_gal   EFKANRTNEK VELQELNDRF ANYIDKVRFL EQQNKILLAE LEQLKGKGT- -SRLGDLYEE EMRDVRRQVD QLTNDKARVE VERDNLADDI MRLREKLQEE MLQREEAEST LQSFRQDVDN ASLAGLDLER PVESLQEEIV FLKKLHDEEI RELQAQLQEQ H---IQIDMD VS---KPDLT AALRDVRQQY ESVAAKNLQE AEEWYKSKFA DLSEAANRNN DALRQAKQEA NEYRRQIQSL TCEVDALKGS NESLERQMRE MEENFAVEAA NYQDTIGRLQ DEIQNMKEEM ARHLREYQDL LNVKMALDIE IATYRKLLEG EESRIN
Xenopus_la   EFKANRTNEK AEMIELNDRF ANFIDKVRFL EQQNKILVAE LEQLKGKGT- -SRIGDLYEE EMRELRRQLD QATNDKARVE VDRDNLADDL QRLREKLQDE MIQKEEAEGN LQSFRQDVDN ASLARIDLER KVESLQEEIA FLKKLHDEEI RELQLQIQES H---IQVDMD VS---KPDLT AALRDVRQQY ENVAAKNLSD AEEWYKSKFA DLSEAANRNN DALRQAKQET SDFRRQIQTL TCEIDAMKGS NESYERQMRE MEENFAIEAA NYQDTIQRLQ EEIQNMKEEM ARHLREYQDL LNVKMALDIE IATYRKLLEG EESRIS
Oncorhynch   EFKANRTNEK AEMQHLNDRF ASYIDKVRFL EQQNKILLAE LEQLKGKGA- -SRIGDLYED EMRDLRRQVD QLTNEKAHVE VDRDNMGEDI ERLREKLQDE MIQKEEAEHN LQSFRQDVDN ASLARLDLER KVESLQEEII FLRKLHDEEV AELQAQIQDQ H---VQIDMD VA---KPDLT AALRDVRVQY ETLASRNLQD SEDWYKSKFA DLSEAANRNT DAIRQAKQEA NEYRRQVQAL TCEVDSLKGT NESMERQMRE LEESFGCEAN NFQDTISRLE DDIRNMKDEM ARHLREYQDL LNVKMALDIE IATYRKLLEG EESRIT
Danio_reri   EFKANRTNEK AEMQHLNDRF ASYIDKVRFL EQQNKILIAE LEQLRGKGA- -SRVGDLYED EMRELRRQVD QLTGEKSKVE VDRDNLGEDI ERLKERLQEE MLQREDAENS LRSFRQDVDN ASLARLDLER KVESLQEEIA FLKKLHDEEL AEMQIQMQEQ H---LQIDME VT---KPDLT AALKDVRQQY ETLASRNLQE SEDWYKSKFA DLSEAAARNN EAIRLAKQEA NDYRRQLQAL TCDLEALKGT NESLERQMRE LEDSFSMEAS GYQDTIGRLE DDIRNMKDEM ARHLREYQDL LNVKMALDIE IATYRKLLEG EESRIT
Lampetra_f   DYRTTRTNEK VELQELNDRF ASYIDKVRFL EQQNKALTVE ITQLKGR--E PTRVDGIYDQ ELRELRLQVD RLTGEKARGD LERANLLDDL QRLQQRLQEE LGGREEAEKN LRAFRQDVDD ATLARVDLER KVESLLEEIA FLKKIHDEEL REVQVQVQEQ A---VHVEYD MQQTVKPDLT AALRDIRAEY EGIASKNVAE AEEWYKSKFA DMSEAASRNN DALRAAKQEL NDYRRQVQAQ QCEIDALKGG NESLERQMRE MEDRFGLEAA GYQDTIARLE DDIRNLKDEM TRHLREYQEL LNVKMALDIE IATYRKLLEG EETRIA
Gallus_ga0   EFLQTRTNEK VELQELNDRF ANYIEKVRFL EQQNALMVAE VNRLRGK--Q PTRVAEMYEE ELRELRRQVD ALTGQRARVE VERDNLLDNL QKLKQKLQEE IQLKQEAENN LAAFRADVDA ATLARIDLER RIESLQEEIA FLKKVHEEEI RELQAQLQEQ H---IQVEMD IS---KPDLT AALRDIRAQY ESIAAKNIAE AEEWYKSKVS DLTQAANKNN DALRQAKQEM LEYRHQIQSY TCEIDALKGT NDSLMRQMRE MEERFAGEAG GYQDTIARLE EEIRHLKDEM ARHLREYQDL LNVKMALDVE IATYRKLLEG EENRIS
Mesocrice0   EFLATRTNEK VELQELNDRF ANYIEKVRFL EQQNAALAAE VNRLKGR--E PTRVAELYEE EMRELRRQVE VLTNQRARVD VERDNLIDDL QRLKAKLQEE IQLREEAENN LAAFRADVDA ATLARIDLER RIESLNEEIA FLKKVHEEEI RELQAQLQEQ Q---VQVEMD MS---KPDLT AALRDIRAQY ETIAAKNISE AEEWYKSKVS DLTQAANKNN DALRQAKQEM MEYRHQIQSY TCEIDALKGT NDSLMRQMRE LEDRFASEAS GYQDNIARLE EEIRHLKDEM ARHLREYQDL LNVKMALDVE IATYRKLLEG EESRIN
Mus_muscul   EFLATRTNEK VELQELNDRF ANYIEKVRFL EQQNAALAAE VNRLKGR--E PTRVAELYEE EMRELRRQVE VLTNQRARVD VERDNLIDDL QRLKAKLQEE IQLREEAENN LAAFRADVDA ATLARIDLER RIESLNEEIA FLKKVHEEEI RELQAQLQEQ Q---VQVEMD MS---KPDLT AALRDIRAQY ETIAAKNISE AEEWYKSKVS DLTQAANKNN DALRQAKQEM MEYRHQIQSY TCEIDALKGT NDSLMRQMRE LEDRFASEAN GYQDNIARLE EEIRHLKDEM ARHLREYQDL LNVKMALDVE IATYRKLLEG EESRIN
Sus_scrofa   EFLTTRTNEK VELQELNDRF ANYIEKVRFL EQQNAALAAE VNRLKGR--E PTRVAEIYEE ELRELRRQVE VLTNQRARVD VERDNLLDDL QRLKAKLQEE IQLKEEAENN LAAFRADVDA ATLARIDLER RIESLNEEIA FLKKVHEEEI RELQAQLQEQ Q---VQVEMD MS---KPDLT AALRDIRAQY ETIAAKNISE AEEWYKSKVS DLTQAANKNN DALRQAKQEM MEYRHQIQSY TCEIDALKGT NDSLMRQMRE LEDRFASEAS GYQDNIARLE EEIRHLKDEM ARHLREYQDL LNVKMALDVE IATYRKLLEG EESRIN
Bos_tauru0   EFLTTRTNEK VELQELNDRF ANYIEKVRFL EQQNAALAAE VNRLKGR--E PTRVAEIYEE ELRELRRQVE VLTNQRARVD VERDNLLDDL QRLKAKLQEE IQLKEEAENN LAAFRADVDA ATLARIDLER RIESLNEEIA FLKKVHEEEI RELQAQLQEQ Q---VQVEMD MS---KPDLT AALRDIRAQY ETIAAKNISE AEEWYKSKVS DLTQAANKNN DALRQAKQEM MEYRHQIQSY TCEIDALKGT NDSLMRQMRE LEDRFASEAS GYQDNIARLE EEIRHLKDEM ARHLREYQDL LNVKMALDVE IATYRKLLEG EESRIN
Homo_sapi0   EFLTTRTNEK VELQELNDRF ANYIEKVRFL EQQNAALAAE VNRLKGR--E PTRVAELYEE ELRELRRQVE VLTNQRARVD VERDNLLDDL QRLKAKLQEE IQLKEEAENN LAAFRADVDA ATLARIDLER RIESLNEEIA FLKKVHEEEI RELQAQLQEQ Q---VQVEMD MS---KPDLT AALRDIRAQY ETIAAKNISE AEEWYKSKVS DLTQAANKNN DALRQAKQEM MEYRHQIQSY TCEIDALKGT NDSLMRQMRE LEDRFASEAS GYQDNIARLE EEIRHLKDEM ARHLREYQDL LNVKMALDVE IATYRKLLEG EESRIN
Xenopus_l0   EFLQTRTNEK VELQDLNDRF ANYIEKVRYL EQQNQILVAE VNRLKGK--E PTRVNELYEE EMRELRRQVD LVTNQRARVE VERDNLVDDL QKLKQRLQEE IQLKEDAENN LAAFRGDVDA ATLARIDLER RIESLQEEIA FLKKIHEEEI RELQAQFQEQ Q---LQVEID VS---KPDLT AALRDIRAQY ENIAAKNVAE AEEWYKSKVS DLNQAAKKNN DAMRQSKQEM MEYRHQIQSY TCEIDALKGT NDSLMRQMRD LEEKFSGEAA GYQDTIGRLE EEIRNMKDEM ARHLREYQDL LNVKMALDME IATYRKLLEG EESRIT
Oncorhync0   DFLDTRTNEK AELQHLNDRF ASYIEKVRFL EQQNATLVVE IERLRGH--E PTRVAEMYEE EMRELRRQVD GMSNDRARME VERDNLADDL QKLKLRLQEV IHQREEAENN LSAFRADVDS ATLARLDLER RIESLQEEIT FLKKIHEEEI HELTSQMQET S---VQVQMD MS---KPDLT VALRDIRMQY EGIAAKNISE AEDWYKSKVS DLNQAVNKNN DALRQAKQES MEFRHQIQSY TCEIDSLKGT NESLLRQMRE MEDRLGNEAG GYQDSVTRLE AEIAKMKDEM ARHLREYQDL LNVKMALDIE IATYRKLLEG EESRIT
Danio_rer0   DFLNTRTNEK AELQHLNDRF ASYIEKVRFL EQQNSALTVE IERLRGR--E PTRIAELYEE EMRELRGQVE ALTNQRSRVE IERDNLVDDL QKLKLRLQEE IHQKEEAENN LSAFRADVDA ATLARLDLER RIEGLHEEIA FLRKIHEEEI RELQNQMQES Q---VQIQMD MS---KPDLT AALRDIRLQY EAIAAKNISE AEDWYKSKVS DLNQAVNKNN EALREAKQET MQFRHQLQSY TCEIDSLKGT NESLRRQMSE MEERLGREAG GYQDTIARLE AEIAKMKDEM ARHLREYQDL LNVKMALDVE IATYRKLLEG EESRIS
Rattus_no0   GFKETRASER AEMMELNDRF ASYIEKVRFL EQQNKALAAE LNQLRAK--E PTKLADVYQA ELRELRLRLD QLTTNSARLE VERDNLTQDL GTLRQKLQDE TNLRLEAENN LAVYRQEADE ATLARVDLER KVESLEEEIQ FLRKIHEEEV RELQEQLAQQ Q---VHVEMD VA---KPDLT AALREIRTQY EAVATSNMQE TEEWYRSKFA DLTDVASRNA ELVRQAKHEA NDYRRQLQAL TCDLESLRGT NESLERQMRE QEERHARESA SYQEALARLE EEGQSLKEEM ARHLQEYQDL LNVKLALDIE IATYRKLLEG EENRIT
Homo_sapi1   GFKETRASER AEMMELNDRF ASYIEKVRFL EQQNKALAAE LNQLRAK--E PTKLADVYQA ELRELRLRLD QLTANSARLE VERDNLAQDL ATVRQKLQDE TNLRLEAENN LAAYRQEADE ATLARLDLER KIESLEEEIR FLRKIHEEEV RELQEQLARQ Q---VHVELD VA---KPDLT AALKEIRTQY EAMASSNMHE AEEWYRSKFA DLTDAAARNA ELLRQAKHEA NDYRRQLQSL TCDLESLRGT NESLERQMRE QEERHVREAA SYQEALARLE EEGQSLKDEM ARHLQEYQDL LNVKLALDIE IATYRKLLEG EENRIT
Rattus_no1   EFLATRSNEK QELQELNDRF ANFIEKVRFL EQQNAALRGE LSQARGQ--E PARADQLCQQ ELRELRRELE LLGRERDRVQ VERDGLAEDL GALKQRLEEE TRKREDAEHN LVLFRKDVDD ATLSRLELER KIESLMDEIE FLKKLHEEEL RDLQVSVESQ Q--VQQVEVE ATV--KPELT AALRDIRAQY ENIAAKNLQE AEEWYKSKYA DLSDAANRNH EALRQAKQEM NESRRQIQSL TCEVDGLRGT NEALLRQLRE LEEQFALEAG GYQAGAARLE EELRQLKEEM ARHLREYQEL LNVKMALDIE IATYRKLLEG EESRIS
Mus_muscu0   EFLATRSNEK QELQELNDRF ANFIEKVRFL EQQNAALRGE LSQARGQ--E PARADQLCQQ ELRELRRELE LLGRERDRVQ VERDGLAEDL AALKQRLEEE TRKREDAEHN LVLFRKDVDD ATLSRLELER KIESLMDEIE FLKKLHEEEL RDLQVSVESQ Q--VQQVEVE ATV--KPELT AALRDIRAQY ENIAAKNLQE AEEWYKSKYA DLSDAANRNH EALRQAKQEM NESRRQIQSL TCEVDGLRGT NEALLRQLRE LEEQFALEAG GYQAGAARLE EELRQLKEEM ARHLREYQEL LNVKMALDIE IATYRKLLEG EESRIS
Homo_sapi2   EFLATRSNEK QELQELNDRF ANFIEKVRFL EQQNAALRGE LSQARGQ--E PARADQLCQQ ELRELRRELE LLGRERDRVQ VERDGLAEDL AALKQRLEEE TRKREDAEHN LVLFRKDVDD ATLSRLELER KIESLMDEIE FLKKLHEEEL RDLQVSVESQ Q--VQQVEVE ATV--KPELT AALRDIRAQY ESIAAKNLQE AEEWYKSKYA DLSDAANRNH EALRQAKQEM NESRRQIQSL TCEVDGLRGT NEALLRQLRE LEEQFALEAG GYQAGAARLE EELRQLKEEM ARHLREYQEL LNVKMALDIE IATYRKLLEG EESRIS
Xenopus_l1   EFLTTRSNEK AELQELNDRF ASFIEKVRYL EQQNAVLVTE INQARSK--E PTRASDLCQQ ELRELRKQLE LLGKDRDHIQ VERDNFAEDL AFLKQRLDEE VHKREDAENN LVLFRKDVDD ATLSRLELER KIESLMDEIE FLKKLHEEEL NDVQVSVQAQ P---VHMEIE AAK--QPDLT SALRDIRSQY ETIAAKNVQE SEDWYKSKFA DLSDAANRNS EALRQAKQDM NESRRQIQSL TCEVDGLKGT NEALLRQMKN MEEQFGMEAA NYQDTIGGLE QEVQHMKEEM SRHLREYQDL LNVKMALDIE IATYRKLLEG EESRIA
Bos_tauru1   DLKSIRTQEK AQLQDLNDRF ASFIERVHEL EQQNKVLEAE LLVLRQKHSE PSRFRALYEQ EIRDLRLAAE DATNEKQALQ GEREGLEETL RNLQARYEEE VLSREDAEGR LMEARKGADE AALARAELEK RIDSLMDEIA FLKKVHEEEI AELQAQIQYA Q---ISVEMD VSS--KPDLS AALKDIRAQY EKLAAKNMQN AEEWFKSRFT VLTESAAKNT DAVRAAKDEV SESRRLLKAK TLEIEACRGM NEALEKQLQE LEDKQNADIS AMQDTINKLE NELRTTKSEM ARYLKEYQDL LNVKMALDIE IAAYRKLLEG EETRLS
Homo_sapi3   DLKSIRTQEK AQLQDLNDRF ASFIERVHEL EQQNKVLEAE LLVLRQKHSE PSRFRALYEQ EIRDLRLAAE DATNEKQALQ GEREGLEETL RNLQARYEEE VLSREDAEGR LMEARKGADE AALARAELEK RIDSLMDEIS FLKKVHEEEI AELQAQIQYA Q---ISVEMD VT---KPDLS AALKDIRAQY EKLAAKNMQN AEEWFKSRFT VLTESAAKNT DAVRAAKDEV SESRRLLKAK TLEIEACRGM NEALEKQLQE LEDKQNADIS AMQDTINKLE NELRTTKSEM ARYLKEYQDL LNVKMALDIE IAAYRKLLEG EETRLS
Xenopus_l2   ELKIVRTNEK EQLQGLNDRF VTYIEKVHHL EQQNKLLESE VTLLRQKHSE PSRLSHIYEQ EIRELRSKLE EQEQDKDQAQ LVYEHLGACL EQLKLKLEQE SARREEAEDV MKNYRKDLDQ ATLNRLQLEK KVESLLDEIA FLRKVHEEEI AELQASVQEA Q---ISVEMD VVS--KPDLT AALKEIRMQY EVLSARNQQS SEEWYQAKIA NVSLEASRNN DSVRQAKEEI TEYRRQLQAR TLEIDALRSA NESLERQLQE AEDRSNEEMS HLQDTIGQLD NALRTTKEEM ARHLREYQDL LNVKMALDIE IAAYRKLLEG EETRLT
Homo_sapi4   EYKIIRSNEK EQLQGLNDRF AVFIEKVHQL ETQNRALEAE LARCDT-HAE PSRVGQLFQR EPRHL-PQLE EASSARSQAL LERDGLAEEV QRLRARCEEE SRGRERRAR- LKRQQRDVDG ATLARLDLEK KVESLLDELA FVRQVHDEEV AELLATLQRS SQAAAEVDVT VA---KPDLT AALREIRAQY ESLAAKNLQS AEEWYKSKFA NLNEQAARTT EAIRASRDQI HEYRR-LQAR TIEIEGLRGA NESLERQILE LEERHSAEVA GYQDSIGQLE NDLRNTKSEM ARHLREYQDL LNVKMALDIE IAAYRKLLEG EETRFS
Rattus_no2   EYKIIRTNEK EQLQGLNDRF AVFIEKVHQL ETQNRALEAE LAALRQRHAE PSRVGELFQR ELRELRAQLE EASSARAQAL LERDGLAEEV QRLRARCEEE SRGREGAERA LKAQQRDVDG ATLARLDLEK KVESLLDELA FVRQVHDEEV AELLATLQAS SQAAAEVDVA VA---KPDLT SALREIRAQY ESLAAKNLQS AEEWYKSKFA NLNEQAARST EAIRASREEI HEYRRQLQAR TIEIEGLRGA NESLERQILE LEERHSAEVA GYQDSIGQLE SDLRNTKSEM ARHLREYQDL LNVKMALDIE IAAYRKLLEG EETRFS
Mus_muscu1   EYKIIRTNEK EQLQGLNDRF AVFIEKVHQL ETQNRALEAE LAALRQRHAE PSRVGELFQR ELRELRAQLE EASSARAQAL LERDGLAEEV QRLRARCEEE SRGREGAERA LKAQQRDVDG ATLARLDLEK KVESLLDELA FVRQVHDEEV AELLATLQAS SQAAAEVDVA VA---KPDLT SALREIRAQY ESLAAKNLQS AEEWYKSKFA NLNEQAARST EAIRASREEI HEYRRQLQAR TIEIEGLRGA NESLERQILE LEERHSAEVA GYQDSIGQLE SDLRNTKSEM ARHLREYQDL LNVKMALDIE IAAYRKLLEG EETRFS
Homo_sapi5   EYKIIRTNEK EQLQGLNDRF AVFIEKVHQL ETQNRALEAE LAALRQRHAE PSRVGELFQR ELRDLRAQLE EASSARSQAL LERDGLAEEV QRLRARCEEE SRGREGAERA LKAQQRDVDG ATLARLDLEK KVESLLDELA FVRQVHDEEV AELLATLQAS SQAAAEVDVT VA---KPDLT SALREIRAQY ESLAAKNLQS AEEWYKSKFA NLNEQAARST EAIRASREEI HEYRRQLQAR TIEIEGLRGA NESLERQILE LEERHSAEVA GYQDSIGQLE NDLRNTKSEM ARHLREYQDL LNVKMALDIE IAAYRKLLEG EETRFS
Xenopus_l3   EYKIIRTNEK EQLQGLNDRF AMFIEKVHNL EQQNKVLETE LTALRQRQSE PSRLGELYQQ EMKELRAQVE DLNAEKAQII IERDNLEDDL EKLKGKYEDE MRMREETEYA LKSHKKDVDD ATLARLDLEK KVESLLDEIS FLRKVHDEEV TELMSMLQAS Q---VSVEME MP---KPDLT SALKEIRSQY ESLAAKNLHS ADEWYKSKFA NLTEQASRST ELIRANREEM NDYRRQLQSK TIETESLRGT NESLERQLQE MEDRHMAETA GLQDTINQLE NELRNTKGEM ARHLHEYQDL LNVKMALDIE IAAYRKLLEG EETRFI
Danio_rer1   EFKIIRTNEK EQMQGLNDRF AMFIEKVRNL EQHNKVLETE LVTLRQRQTE PSRLAELYQQ EIRELRSQLE ELNAEKNQMM FERDSIEEDL QKLHEKFEEE MRMREEAEQT LRAFKKDVDN ASMVRLDLEK KVESLLDEIN FLRKVHEEEV AELMNMIQAS Q---VSVEME MA---KPDLT SALKDIRGQY EAMASKNLQS AEEWYKSKFA DLSEQANKSN EVIRASREEL NEFRRQLQSK TIEIESLRGT NESLERQIHE MEDRHNAEIM GYQDSIGELE NDLRTTKSEM ARHLREYQDL LNVKMALDIE IAAYRKLLEG EETRIS
Mus_muscu2   DYKLSRSNEK EQLQGLNDRF AGYIEKVHYL EQQNKEIEAE IQALRQKQAS HAQLGDAYDQ EIRELRATLE MVNHEKAQVQ LDSDHLEEDI HRLKERFEEE ARLRDDTEAA IRALRKDIEE SSMVKVELDK KVQSLQDEVA FLRSNHEEEV ADLLAQIQAS H---ITVERK DYL--KTDIS TALKEIRSQL ECHSDQNMHQ AEEWFKCRYA KLTEAAEQNK EAIRSAKEEI AEYRRQLQSK SIELESVRGT KESLERQLSD IEERHNHDLS SYQDTIQQLE NELRGTKWEM ARHLREYQDL LNVKMALDIE IAAYRKLLEG EETRFS
Homo_sapi6   DYKLSRSNEK EQLQGLNDRF AGYIEKVHYL EQQNKEIEAE IQALRQKQAS HAQLGDAYDQ EIRELRATLE MVNHEKAQVQ LDSDHLEEDI HRLKERFEEE ARLRDDTEAA IRALRKDIEE ASLVKVELDK KVQSLQDEVA FLRSNHEEEV ADLLAQIQAS H---ITVERK DYL--KTDIS TALKEIRSQL ESHSDQNMHQ AEEWFKCRYA KLTEAAEQNK EAIRSAKEEI AEYRRQLQSK SIELESVRGT KESLERQLSD IEERHNHDLS SYQDTIQQLE NELRGTKWEM ARHLREYQDL LNVKMALDIE IAAYRKLLEG EETRFS
Xenopus_l4   GLKQVRFSEK EQLQGLNDRF AGYIEKVHFL EQQNKEIEAE IQALRQKHSG YSQLGEVYEQ EMRELRANLE LLGHDKAQIV LDSEHLEEDL QRLKERLDEE ARIRDETEAA IRAMKKDMDD TSLVKVELDK KVQSLQEEVN FIKNNHEEEV GELLAQIQAS S---ITVERK DFQ--KTDLA SALREIRSQL EGHSSQNMIQ TEEVFRNRYA KLTEAAEQNK DAIRSAKDEI AEYRRQLHSK TVELESVRGT KESLERQLND IEERHGHDLT SYQETIQQLD NELRGTKWEM SRHLREYQDL LNVKMALDIE IAAYRKLLEG EETRFC
Torpedo_ca   DYKTTRSNEK ELLQGLNDRF AGYIDKVHYL EQQNKELEAE IQAHRQKQVS HGQLGDVYDQ EIRELRS-IE QVNQEKAQIQ LDSVHLDDDF QRVGA-FDEE ALRDEDPEAT IRVLKKETED SVIQAGDGEK KAQSLQDEVA FLRNNHEEEV ADLFAQIQAT Q---VTVEKK DFL--KTDIT SALKEIRSQL EGHSAKNMQQ ADEWFKCRYD KLNEAAEMNK DAIRAAREEI GEYRRQLQSK SIELESVRST KESLERQLTD IEDRHNADVA NYQETVQQLE NELRGTKWEM ARHLREYQDL LNVKMALDIE IAAYRKLLEG EESRYT
Ciona_inte   DFERMRINEK EELQVLNTRF AGYIQKVRAL EQANKILEVQ LEQLSAQ--Q PGRVADMFED ELARLRREVD QITKEKANIL MQLENAALEA NNWKDKYEEE AISKRELEDD LNSMRKDCDD ATLVRLDLER RLETLQEEIE FLKRTHDQEV SELMEQVRKT E---IKIEMA PG----PDLE ELVEDMRKQY EKLASKNRAD AEEWYTEKVS GLQDQAVKND DLVRNVRSEL SEYRKSVQTL NMEIDSLRGT NDSLQRAMGE LEERYNRDTS DYQDTIMNLQ AECDDLKTQM AQHLRQYQEL MDVKMALDIE IATYRKLLEG EESRLA
Styela_cla   EFQGQRINEK AELQQLNSRF AEYITKVRNL EQANRVLEEQ VAQLSST--K PSRLAETYED ELNRLRREID RLTSERSSLA LLLENALIEI AKWKDMYDEE QITRKEVEDD LAGMRKDCDD ATLVRLDLER RLETLQEEIE FLKKAHQQEV DELEDRIRST E---IKIDAT PA----PDLE EALRDVRAQY ENIARKNRED AEKWYEDKVG NLKQQAASND EALRAVKNEV SEYRKTVQTL NLEIDSMRGT NDSLQRNLGD LEDRYNRDMD ASQETINKLQ SECEELKTQM AQHLRQYQEL MDAKMALDLE IATYRKLLEG EETRIS
