# Supplementary material for: The two tempos of nuclear pore complex evolution: highly adapting proteins in an ancient frozen structure
Source: Genome Biol. 2005 Sep 30;6(10):R85. doi: 10.1186/gb-2005-6-10-r85 (PMC1257468; doi:10.1186/gb-2005-6-10-r85)
Supplement: Additional data file 9 — The datasets we used to compute ancestral sequences [file gb-2005-6-10-r85-S9.zip › a-seh1i.puz]

 22 151 I
Gallus_gal   VDTSHEDMIH DAQMDYYGTR LATCSSDRSV KIFDVRN--G G-QILIADLR
Danio_reri   VDTSHEDMIH DAQMDYYGTR LATCSSDRSV KIFDVKN--G G-QILVADLR
Drosophila   IDTEHEDMVH HAALDFYGLL LATCSSDGSV RIFHSRK--- N-NKALAELK
Cryptococc   VETQHEDMIH DAQLDYYGKR LATCSSDRTI RIFNVIK-GE A-KGEPVILK
Magnaporth   ???????MIH DAVLDYYGRR LATCSSDRTI KIFEVEG--E T-HRLTETLK
Saccharomy   IANAHNELIH DAVLDYYGKR LATCSSDKTI KIFEVEG--E T-HKLIDTLT
Oryza_sati   IELDHKDMVH DSAIDYYGKR LATASSDSTV KISSIGGKSA P-SQLLATLS
Arabidopsi   IETGHEDIVH DVQMDYYGKR IATASSDCTI KITGVSN-NG G-SQQLATLT
Caenorhabd   IDTQHRDAIH DAQLNIYGSR LATCGSDRLV KIFEVRP-NG Q-SYPMAELV
Plasmodium   FDSNHTKSIN DCELDYYSKK LATCSNDNTV KIFDVSL-AR E-PVCIAEIR
Caenorhab0   TVGAHRDLIH CVSFDPHGRR MATCASDMTM AIWDRQP-DG N-WRRSAHWK
Gallus_ga0   IAADHRDLIH DVSFDFHGRR MATCSSDQSV KVWDKSE-NG D-WHCTASWK
Homo_sapie   IAADHKDLIH DVSFDFHGRR MATCSSDQSV KVWDKSE-SG D-WHCTASWK
Xenopus_la   IAADHKDLIH DVSFDFHGRR MATCSSDQSV KVWDKSE-NV N-WHCTASWK
Danio_rer0   IAADHKDLIH DVSYDFHGRR MATCSSDQSV KVWDKGD-DG E-WHCTASWK
Drosophil0   IIADHKDVIH DVVFDYYGRR MATCSSDQTV KIWDEDG-QG K-WNVTSSWK
Dictyostel   LSTAHDDLIH DVSYDFYGKR LATCSSDQKI KVWDQND-NQ K-WELSAEWK
Cryptococ0   LAPAHADLVT HLTYDYYGER LATCSADQRI KVFRKDE-HG K-WAEDANWK
Candida_gl   FNTGHEDIVH DVAYDFYGRT MATCSSDQHI KVFKLDKDAT R-WEVNDSWR
Magnaport0   MKHGHQDLVQ AVAFNSYGDR CTTGSVDGKI RVFNRHQ-DG I-WRHCDNWT
Arabidops0   LDSG----TT CSSWNQSGDR LAAGSLNGKL SIYESSTSSS STFSCTSKVR
Mus_muscul   VDTSHEDMIH DAQMDYYGTR LATCSSDRSV KIFDVRN--G G-QILIADLR

             GHEGPVWQVA WAHPMYGN-I LASCSYDRKV IIWKEEN--- ---------G
             GHEGPVWQVA WAHPMYGN-I LASCSYDRKV IIWKEEN--- ---------S
             GHQGPVWQVA WAHPKFGN-I LASCSYDRKV IVWKSTTP-- ---------R
             GHTAAVWQVS WAHPSFGS-I LASCSYDGRV FIWKEVGQGQ GKGSGGELQD
             GHEGAVWCVA WAHPKYGN-I LASSGYDGKV FIWREQGG-- ----------
             GHEGPVWRVD WAHPKFGT-I LASCSYDGKV LIWKEENGR- ----------
             GHYGPVWRVA WAHPKYGT-I LASCSYDGRV IIWKEGAG-- ---------G
             GHRGPVWEVA WAHPKYGS-I LASCSYDGQV ILWKEGNQ-- ---------N
             GHSGPVWKVS WAHPKYGG-L LASASYDKKV IIWNEQQG-- ----------
             DHTSAVWKVC WSHPKYGS-L LASCSYDKSV IIYKEVSIN- ----------
             CHGGAVWRVI WAHPEFGQ-I VASCSYDRTI VIWEEQIVRT -EKDLKCKES
             THSGSVWRVT WAHPEFGQ-V LASCSFDRTA AVWEEIVGE- -SNDKLRGQS
             THSGSVWRVT WAHPEFGQ-V LASCSFDRTA AVWEEIVGE- -SNDKLRGQS
             THSGSVWRVT WAHPEFGQ-V LASCSFDRTA AVWEEIVGE- -SNDKLRGQS
             THSGSVWRVT WAHPEFGQ-V LASCSFDRTA AVWEEIVGE- -SNDKQRGQS
             AHSGSIWRVS WAHPEFGQ-V VATCSFDRTA SVWEEVIGEK -VSSTNTPTR
             AHSGSVWKLA WAHPEYGQ-V IASCSFDRTV CIWEESEDE- ------KGQK
             AHDAPILHLS FSHPIHGS-L LASCSHDRTI RIWEEPSFST -SATAPAAST
             AHDSSIVSLD WASPEYGR-I IASASYDKTI KIWEEDPNQ- ----EECSGR
             AHGGEILELQ WLPPTIYPNL LASLGIDGRF KLWAEDAAAA -P--GRRFSH
             VSESSIVKIV WLPSEYGD-A VACVCEDGSL SIWEELSEDA -------HGL
             GHEGPVWQVA WAHPMYGN-I LASCSYDRKV IIWKEEN--- ---------G

             TWEKTY--EY T------GHD SSVNSVCWAP HDYGLILACG SSDGAISLLS
             TWDKMY--EY T------GHD SSVNSVCWGP YDFGLILACG SSDGAISVLT
             DWTKLY--EY S------NHD SSVNSVDFAP SEYGLVLACA SSDGSVSVLT
             GWERIK--EH T------LHT ASVNSIAWAP YDLGPILACA SSDGKVSVLS
             AWQKIF--DF A------LHK ASVNIVSWSP HESGCLLACA SSDGHVSVLE
             -WSQIA--VH A------VHS ASVNSVQWAP HEYGPLLLVA SSDGKVSVVE
             HWSQAH--VF T------DHK SSVNSIAWAP YEVGLCLACG SSDGTISVMT
             QWTQDH--VF T------DHK SSVNSIAWAP HDIGLSLACG SSDGNISVFT
             RWQKAY--EW A------AHE ASTTCVAFAP HQYGLMLASA SADGDIGILR
             RYDMIY--IN N------EHK SSVNYIEWSP SEYGLHLGCA CLDGTLSIIS
             QWIRRT--II S------DNR SDVTDICFSP RHLGLSLASC NVLGAVRIYE
             HWVKRT--TL V------DSR TSVTDVKFAP KHMGLMLATC SADGVVRIYE
             HWVKRT--TL V------DSR TSVTDVKFAP KHMGLMLATC SADGIVRIYE
             HWVKRT--TL V------DSR TSVTDVKFAP KHMGLMLATC SADGVVRIYE
             HWIKRT--TL V------DSR TSVTDVKFAP KHMGLMLTTC SADGVVRIYE
             RWVRRT--TL V------DSR TSVTDVEFAP KYLGLLLATA SADGIIRIYE
             KWQLKA--HL V------DSR DSVTDIKFAP KSFGLRLATC SSDGYIRIYE
             SRAWLE-RGI L-----TGPT GAIRSVQFGP PDPAHGLRVA SIATDGYLRV
             RWTRLC--TL N------DSK GSLYCVKFAP SHLGLRIASI GNDGIMRMYD
             RHKENARAAY EHRSRGGGGS YRSFSIRHND ETRHSHLALL ASDGQLEVFE
             EWKLCK--SM K------NKS SQVLDVQFGV SRKSLKMVAA YSDGYLRVFE
             TWEKTH--EH S------GHD SSVNSVCWAP HDYGLILACG SSDGAISLLT

             Y
             C
             C
             F
             F
             F
             M
             A
             Y
             Y
             A
             A
             A
             A
             A
             A
             A
             H
             A
             N
             L
             Y
