# Supplementary material for: The two tempos of nuclear pore complex evolution: highly adapting proteins in an ancient frozen structure
Source: Genome Biol. 2005 Sep 30;6(10):R85. doi: 10.1186/gb-2005-6-10-r85 (PMC1257468; doi:10.1186/gb-2005-6-10-r85)
Supplement: Additional data file 9 — The datasets we used to compute ancestral sequences [file gb-2005-6-10-r85-S9.zip › a-sec13i.puz]

 26 127 I
Cryptospor   IGTFDTGHTG PVHDTQLDYY GRRLATASSD HTIRIFDVST DQPTFLAELR GHEGPVWQVC WAHPTFGSVL ASCSYDKKVL VWKETQRSRW EIVYSCDDFL SSINGVCWCP WDFGLQFACA ISDGSVA
Plasmodium   LIVFDSNHTK SINDCELDYY SKKLATCSND NTVKIFDVSA REPVCIAEIR DHTSAVWKVC WSHPKYGSLL ASCSYDKSVI IYKEVSINRY DMIYINNEHK SSVNYIEWSP SEYGLHLGCA CLDGTLS
Cyanidiosc   KLFIETQHND RILDLQFDFY GKRLATCAAD GKIKVFDCSS SARLVSEVQA STSGPVWQVS WAHPCFGTVL ASCGFDGRVI VWAEQEPLLQ PIYEHRAHEP ASVNAVAFAP PEYGLTLACA ASDGRVS
Arabidopsi   PQKIETGHSD TIHDVVMDYY GKRVATASSD CTIKITGVSS GGSQHLATLT GHRGPVWQVA WAHPKFGSLL ASCSYDGQII LWKEGNQNQW TQAHVFTDHK VSVNSIAWAP HELGLSLACG ASDGNIS
Arabidops0   GQKIETGHED IVHDVQMDYY GKRIATASSD CTIKITGVSN GGSQQLATLT GHRGPVWEVA WAHPKYGSIL ASCSYDGQVI LWKEGNQNQW TQDHVFTDHK SSVNSIAWAP HDIGLSLACG SSDGNIS
Zea_mays@T   SKKIELDHKD MVHDSAIDYY GKRLATASSD FTVKIVNIGN APSQVLATLS GHYGPVWRVA WAHPKYGAIL ASCSYDGRVI IWKEDARGNW SQVHVFSDNK SSVNSIAWAP YEVGLCLACA SSGGRIS
Oryza_sati   SNKIELDHKD MVHDSAIDYY GKSLATASSD STVQISSIGS APSQLLATLS GHYGPVWRVA WAHPKFGSIL ASCGYDGRVV VWKEGAAGQW SQAHVFDNHK SSLNSIAWAP YELGLCLACG SSDGSIS
Zea_mays@0   PHKIETGHQD VVHDVAMDYY GKRLATSSSD NTIKIIGVSG TSHQQLATLS GHQGPVWQVA WAHPKFGSML ASCSYDGRVI IWKEGSKDEW ALVHTFAEHK SSVNSIAWAP HELGLCLACG SSDGNIS
Oryza_sat0   PHKIETGHQD VVHDIAMDYY GKRIATASSD NTIKIIGVSG NSHQQLATLS GHQGPVWQVA WAHPKYGSLL ASCSYDGRVI IWKEGSKDEW AQAHTFIEHK SSVNSIAWAP HELGLCLACG SSDGNIS
Dictyostel   TQNVDSGHED MVHDAQFDYY GKFLATCSSD KMIKIFDVGG ENPQHLVDLR GHEGPVWQVA WAHPKFGKIL ASASYDRKVI VWKEVGNNSW SIIHQYAGHE LSVNSISWAP HEFGLSLACA SSDGSVT
Candida_al   MVTIGNAHDD LIHDAVLDYY GKRLATCSSD KTIKIFDLDT DNYKLITTLT GHEGPVWQVS WAHPKFGSIL ASCSYDGKAL IWKEQPE-QW SIIAEHTVHQ ASVNSVSWAP HELGAVLLCT SSDGKVS
Saccharomy   MQPFDSGHDD LVHDVVYDFY GRHVATCSSD QHIKVFKLDT SNWELSDSWR AHDSSIVAID WASPEYGRII ASASYDKTVK LWEEDPDRRW NKLCTLNDSK GSLYSVKFAP AHLGLKLACL GNDGILR
Schizosacc   ATTIQTNHQD LVNDVTYDFY GRRMVSCSAD QRVKVYDFNT ETWAITSEWR AGDASLMRVA WAHPSFGQVL AVCSLDRGVR IYEEQKKKTW VEVAKLMDAR SAVLDISFCP FQHGCKLAAV SADATLR
Schizosac0   MTTVDTQHDD MIHDAILDYY GKRLATCSSD QTIKVFSIEN NQQTLLETLR GHSGPVWQLG WAHPKFGTIL ASASYDGHVI VWRETGG-VW SELMDHTAHQ ASVNAVSWAP HEYGALLACA SSDGKVS
Pichia_pas   MVTIGNAHDD LIHDAVLDYY GRRLATCSSD KTIKIFEIDG ENQRLVETLI GHEGPVWQVA WAHPKFGVIL ASCSYDGKVL IWKEDNG-VW NKVAEHSVHQ ASVNSVSWAP HEYGPVLLCA SSDGKIS
Drosophila   VEPIIADHKD VIHDVVFDYY GRRMATCSSD QTVKIWDEDQ GKWNVTSSWK AHSGSIWRVS WAHPEFGQVV ATCSFDRTAS VWEEVIGRRW VRRTTLVDSR TSVTDVEFAP KYLGLLLATA SADGIIR
Anopheles_   TQIIHTEHKD VIHDVAYDYY GQRMATCSSD QYVKVWDQNQ GVWSVTASWK SHSGSVWRLS WAHPEFGQVL ATSSFDRTVS VWEETVGKRW VRRTNLVDSR TSVTDVKFAP KSQGLMLAAC SADGIIR
Caenorhabd   PFQTVGAHRD LIHCVSFDPH GRRMATCASD MTMAIWDRKD GNWRRSAHWK CHGGAVWRVI WAHPEFGQIV ATCSYDRTIV IWEEQIVSQW IRRTIISDNR SDVTDICFSP RHLGLMMASC NVLGTVR
Caenorhab0   RQRIDTQHRD AIHDAQLNIY GSRLATCGSD RLVKIFEVRN GQSYPMAELV GHSGPVWKVS WAHPKYGGLL ASASYDKKVI IWNEQQG-RW QKAYEWAAHE ASTTCVAFAP HQYGLMLASA SADGDIG
Homo_sapie   INTVDTSHED MIHDAQMDYY GTRLATCSSD RSVKIFDVRN GGQILIADLR GHEGPVWQVA WAHPMYGNIL ASCSYDRKVI IWREEN-GTW EKSHEHAGHD SSVNSVCWAP HDYGLILACG SSDGAIS
Rattus_nor   INTVDTSHED MIHDAQMDYY GTRLATCSSD RSVKIFDVRN GGQILIADLR GHEGPVWQVA WAHPMYGNIL ASCSYDRKVI IWKEEN-GTW EKTHEHSGHD SSVNSVCWAP HDYGLILACG SSDGAIS
Mus_muscul   MNTVDTSHED MIHDAQMDYY GTRLATCSSD RSVKIFDVRN GGQILIADLR GHEGPVWQVA WAHPMYGNIL ASCSYDRKVI IWKEEN-GTW EKTHEHSGHD SSVNSVCWAP HDYGLILACG SSDGAIS
Bos_taurus   INTVDTSHED MIHDAQMDYY GTRLATCSSD RSVKIFDVRN GGQILVADLR GHEGPVWQVA WAHPMYGNIL ASCSYDRKVI IWKEEN-GTW EKTHEHTGHD SSVNSVCWAP HDYGLILACG SSDGAIS
Gallus_gal   INTVDTSHED MIHDAQMDYY GTRLATCSSD RSVKIFDVRN GGQILIADLR GHEGPVWQVA WAHPMYGNIL ASCSYDRKVI IWKEEN-GTW EKTYEYTGHD SSVNSVCWAP HDYGLILACG SSDGAIS
Sus_scrofa   INTVDTSHED MIHDAQMDYY GTRLATCSSD RSVKIFDVRN GGQILIADLR GHEGPVWQVA WAHPMYGNIL ASCSYDRKVI IWKEEN-GTW EKTHEHTGHD SSVNSVCWAP HDYGLILACG SSDGAIS
Pinus_sp._   SQKFESGHQD VVHDVTMDYY GKRIATCSAD RTIKLFGMNS DTPTLLASLT GHEGPVWQVA WAHPKFGSML ASCSYDRRVI IWREGQQNEW SQVQVFKEHE ASVNSISWAP HELGLCLACG SSDGSIT
