# Supplementary material for: The two tempos of nuclear pore complex evolution: highly adapting proteins in an ancient frozen structure
Source: Genome Biol. 2005 Sep 30;6(10):R85. doi: 10.1186/gb-2005-6-10-r85 (PMC1257468; doi:10.1186/gb-2005-6-10-r85)
Supplement: Additional data file 9 — The datasets we used to compute ancestral sequences [file gb-2005-6-10-r85-S9.zip › a-rfbpi.puz]

 42 152 I
Giardia_la   FLPNVIKTRT YNWISFPFIV LLLQ-FKPFF SQFFTAVALL QIFRALK-VG LAFTYYLPLI FIFLVSIGRE LYTELGCYKR DKIANSMLYQ ILSDVRSDEL QVGDIIYLAP GQNIPADILI LHG------T EPLYLKTTNL DGETDYKSRT AC
Giardia_l0   SPKNLLKNNK YNIITFVPKI LYQQ-FKYFF NLYFLGITIS QSIPILR-VG FLFTYLAPLV LVLAVTMIKE FVDDIQRVIR DRAVNREKYH RLRSVLAQDI RVGDILVLRS GQRVPTDCVI LHLQNDGNSV EECFIKTDQL DGETDWKMRK AL
Giardia_l1   RSSNKFRSSP YTPLNFVPLF LKAQ-FSRPS NVIFVGIMIL NYMPGITIVS -KATAVIPVV FILATSLLKD LIELGIRIKN DKVINKAEYG EHISVEAQNI NPGDIFKITA GQTAPCDVLV LAS-----DK NVVYFSQSSL TGEQNLVQKN PI
Leishmania   YPSNAVSNRR YTLSTFLPLA LLRQ-FQNFF NLFYLFLAFS QVIPVLK-VG FIFTYFSPLV MVVCLSLMKD ALDEWKRFRR DRIANVEVFE KLTGVRSSHI RVGDLLILHQ DQRVPADCVV LHT---SEKS GTTFIRTDQL DGETDWKLRY PL
Plasmodium   ----SVITSK YTVFNFIFLN MYEQ-FHKIS NVYFFFIGIL QVIPQFTATN GIPTVFFPLL IVLTANAIKD AFEDWNRHKT DKIENNRMCY GIVSKRWKDI KAGDIILCRR SEFFCADILL LCT---SHKN GIAFVETSSL DGETNLKVKE AN
Plasmodiu0   --RNEIRTAK YKIYTFLPLI VFFQ-FLRLG NLYFLSISAL QLIPEITDSK GMPTYLIPLV FIIVVSMIKE FFEDWQRHKS DNEENSKKTM VFENKKWADI KDGDVVKIFA YEYFPADLIL LNC---SNKK GIVNIETKNV DGESNVKHKY CL
Arabidopsi   YRSNYVSTTR YNLITFFPKS LYEQ-FHRAA NLYFLVAAIL SVFP-LSPFN -KWSMIAPLV FVVGLSMLKE ALEDWRRFMQ DVKINARKTC VHKSRKWKKV SVGDIVKVEK DEFFPADLLL LSS---SYED GICYVETMNL DGETNLKVKR SL
Arabidops0   YVGNYVRSTK YTLASFIPKS LFEQ-FRRVA NFYFLVTGVL SLTA-LSPYS -PISALLPLT FVIAASMVKE AIEDWGRKKQ DIEMNNRKVK VHDGEGWRDL KVGNIVRVEK DEFFPADLLL LSS---SYED SICYVETMNL DGETNLKVKQ GL
Arabidops1   FTGNSIKTAK YSVFTFLPRN LFEQ-FHRVA YIYFLVIAVL NQLPQLAVFG -RGASIMPLA FVLLVSAIKD AYEDFRRHRS DRVENNRLAL VFEDKKWKHI RVGEVIKVQS NQTLPCDMVL LAT---SDPT GVVYVQTTNL DGESNLKTRY AK
Oryza_sati   YPGNAISTTK YTAASFVPKS LFEQ-FRRAA NCFFLVVACV SFSP-LAPYR -AVSVLLPLV VVVGAAMAKE AVEDWRRKQQ DIEVNSRKVE VYDGTEWKKL QVGDIVKVKK DEFFPADLVL LSS---SYED GICYVETMNL DGETNLKRKQ SL
Oryza_sat0   YRSNSVSTTK YNVVTFVPKS LLEQ-FRRVA NIYFLISACL TYTN-LAPYT -SASAVAPLV LVLLATMVKE AIEDWRRKQQ DTEVNNRKTK VLQ-TKWMNL QVGDIVKVEK DEFFPADLIL LSS---SYED AICYVETMNL DGETNLKLKQ SL
Oryza_sat1   FAGNGVRTAK YSVLTFLPRN LFEQ-FRRLS YVYFLAITVL NQLPQVAVFG -RGASVLPLA FVLFVTAVKD AYEDLRRHRS DRQENNRLAR VLLAKKWKHI RVGDVVRVAS SETLPADMVL LAT---SDPS GVAHVQTVNL DGETNLKTRY AK
Entamoeba_   FCSNKVENNR YTYLNYIPKC LFNQ-FKYFY NLYFLITALS QFVPILQ-VG YRFTYTMPLA FVVILAMAKD AYDDIRIRIR DKQTNSQPFT QLIGIQSKDI VVGNILKLKK DERVPADCLI LRS---TEES GSIFIRTDQL DGETDWKLRR AI
Dictyostel   FPKNFIRTTK YTILSFIPKN LFEQ-FRRLS NFYFLCVLII QLVPQISPLL -PLTSILPLS FVLIITATKE ALEDYNRYQS DKKNNLEPYT IVRDISSQDI CVGDIIRIQN GQQIPADLVL IST---SHDE GLCYVETSNL DGETNLKVRK AL
Dictyoste0   MKTNQVITSK YNVFTFIPKV IFYQ-FSRLA NLYTLAIVIL CMFS-FSPVG -PVSSLTPLL VVIAVTSFKE LAEDLKRHKQ DKEINGRETS IYRPCHWEDI KVGDIIYVKN GESLPADIIC LSS---SRSD GRAYLETANL DGETNLKAKS SI
Saccharomy   YSDNHISTTK YNFATFLPKF LFQE-FSKYA NLFFLCTSAI QQVPHVSPTN -RYTTIGTLL VVLIVSAMKE CIEDIKRANS DKELNNSTAE IFSEKRWIDI RVGDIIRVKS EEPIPADTII LSS---SEPE GLCYIETANL DGETNLKIKQ SR
Schizosacc   FLHNAVSTCK YSAFTFLPKF LKEQ-FSKYA NLFFLFTAVV QQIPGITPVN -RYTTIGPML IVLSVSGIKE IMEDIKRKKQ DQELNESPCY VLQGKQWKDV VVGDIVKIVS ETFFPADLVL LSS---SEPE GLCYIETANL DGETNLKIKQ AL
Ajellomyce   YVDNHISTAK YNVFTFVPKF LFEQ-FSKYA NLFFLFSAAL QQIPNISPTN -RYTTIAPLA VVLLVSAIKE LVGDWKRKTS DKSLNYSRAQ VLKGTKWINV AVGDIVKVES EQPFPADLVL LAS---SEPE GLCYIETANL DGETNLKIKQ AI
Neurospora   YVDNHVSTAK YNFATFLPKF LFEQ-FSKFA NIFFLFTAGL QQIPGLSPTN -RYTTIGPLA VVLLVSAGKE MVEDYRRKQA DKALNMSKAR ILRGTKWINV SVGDIIRVES EESFPADLVL LAS---SEPE GLCYIETANL DGETNLKIKQ AL
Neurospor0   YVSNFIRSSR YTLYDFLPKQ LLFQ-FGKLA NFYFLVIGIL QMVPGLSTTG -TYTTIAPLI VFVCISMAKE GYDDYRRYRL DKLENRSAAF VLDPIEWQDI RVGDIVQLRR DENVPADMVL LHA---TGPN GVAYIETMAL DGETNLKSKQ AC
Magnaporth   YLSNAIRTSR YTLYDFFPKQ VWFQ-FSRLS NFYFLCVGIP QTIPGISTTG -NFTTILPLL FFVLLTIVKE GYDDYKRHRL DKVENARCAT VLRRVQWRDI EVGDVLRLSR NEDVPADLIL VQA---ENED HIAYVETMAL DGETNLKSKS -V
Saccharom0   YCDNRITSSR YTFYSFLPRQ LYAQ-FSKLA NTYFFIVAVL QMIPGWSTTG -TYTTIIPLC VFMGISMTRE AWDDFRRHRL DKEENNKPVG VLVKKKWEKL RVGDFVLLTQ DDWVPADLLL LTC---DGEN SECFVETMAL DGETNLKSKQ PH
Saccharom1   YVSNELSNAK YNAVTFVPTL LYEQ-FKFFY NLYFLVVALS QAVPALR-IG YLSSYIVPLA FVLTVTMAKE AIDDIQRRRR DRESNNELYH VITRIPSKDL KVGDLIKVHK GDRIPADLVL LQS---SEPS GESFIKTDQL DGETDWKLRV AC
Neurospor1   FPPNIISNAK YTAWSFLPVT LYNE-FSFFF NMYFLLVALS QAIPALR-IG YLSTYVAPLA FVLFITLAKE AYDDIERRRR DNEANSEEYT VLQFKKSRDL KVGDVLKLTK GHRVPADVII LKC---GSSS GETFIRTDQL DGETDWKLRL AS
Schizosac0   ---NAVTNTK YDLFTFLPKC LYEQ-FRYFY NMYFLLVSLS QLIPPLK-IG YLSTYIAPLI FVLLITLTKE AVDDLKRRRR DSYANNEIYT VNDSCAAQNI QAGDVVYIAK DQRIPADMIL LET----TVG NEAFIRTDQL DGETDWKLRI PC
Neurospor2   YPRNKIRTAK YTPLSFVPKN LWFQ-FHNIA NIFFLFVVIL VIFPIFGG-V NPGLNAVPLI VIICVTAIKD AVEDYRRTVL DNVLNNAPVH KLHGDAWKGL VVGDFVRIYN DDEIPADIII LAT---SDPD GACYVETKNL DGETNLKVRS AL
Schizosac1   FPRNKIRTAK YTPIDFIPKN IFLQ-FQNVA NLFFLFLVIL QSISIFGEQV NPGLAAVPLI VVVGITAVKD AIEDFRRTML DIHLNNTPTL RLSHTYWKDV RVGDFVKVMD NDEIPADIVI INS---SDPE GICYIETKNL DGETNLKMRH AL
Saccharom2   YPRNKIRTTK YTPLTFLPKN ILFQ-FHNFA NVYFLVLIIL GAFQIFGV-T NPGLSAVPLV VIVIITAIKD AIEDSRRTVL DLEVNNTKTH ILEGNYWKGV KVGDIVRIHN NDEIPADIIL LST---SDTD GACYVETKNL DGETNLKVRQ SL
Encephalit   YPPNIIRNQK YKWYTFIFAV LRLQ-FSHFF NTFLFLVCMT QLKKEYL-VS SLVASVGPWA MVLLFSLFKE GVEDYKRYER DKITNSQLYT KLTSVPSSRI EVGDLVLLEK NERVPADMAL LKT---SDVS GHVFVRTDQL DGETDWKLKL TI
Encephali0   --ENKIVTSK YTAMTFLPLN IYHQ-LSRPS NLFFLLTLIL LSIPSISPFS -PFTYLLAFV VVVGASMMKD GVEDYRRHKQ DKVINEKPAN VVRGIHVEDL SAGDLIFIMK DQEVPGDVVL LNS---IRCK NYCFVETSNL DGEMNLKKKT SQ
Drosophila   FPPNEIRNQK YNFITFLPLV LFEQ-FRFFL NLYFLLMALS QFIPDIR-IG YPYTYWGPLG FVLMVTICRE AVDDLRRHQR DHEVNSQKYK RLSSVPSSKL KVGDVIIVEK NERVPADLIL LRT---SDRS GSVFVRTDQL DGETDWKPRL AV
Anopheles_   LCGNKIRTTK YTLLSFVPKN LLEQ-FHRIA NLYFIFIVLL NWFPQINAFG -KEIAMIPVL FVLGVTAIKD LFEDRRRKAS DKRINNSTCR VYNGVLWQDV RVGDLVHLSN NECVPADILL LKS---SDPH GVCYIDTCDL DGETNLKRRQ VV
Drosophil0   YGNNRITTAK YSFISFLPAF LFEQ-FRRYS NCFFLLIAIL QQIPEVSPTG -RYTTLVPLM FILSVSAIKE IIEDIKRHRA DNEINHRSIE RLDSVRWSEL TVGDIIKVGI NTFFPADLIL LSS---SEPQ AMCFIETANL DGETNLKIRQ AL
Caenorhabd   FTPNTVCNQK YNIFSFVPIV LFQQ-FKFFL NLYFLLMACS QFIPAIQ-IG APITYWGPLG FVLTITLIRE AFDDFVRYLR DRDLNSEKYE KLTRIRSADI EVGDVIIMHK DRRVPADVVL LRT---TDKS GACFIRTDQL DGETDWKLRI PV
Caenorhab0   FTDNRISTTK YTFWNFIPLN IWHQVSTKYA NLYFIFIAIL NWVPFFDAYT -RYVGLIPIC FVLGTTLIKD GIEDYRRYKF DNQINKKTCH VWDRTEWRYI LVGDFVHISN NQDVPADIIL LRS---SSES GTCYIETCNL DGETSLKQRM VP
Danio_reri   FCDNRIVSSK YTVWNFLPKN LFEQ-FRRIA NFYFLIIFLV QVIVDTPTSP --VTSGLPLF FVITVTAIKQ GYEDWLRHKA DNEVNKYPVT VLEDKESEKI KVGDVVEVVE DETFPCDLIL LQS---SRED GTCFVTTASL DGESNHK--- --
Homo_sapie   HPRNSIKNQK YNVFTFIPGV LYEQ-FKFFL NLYFLVISCS QFVPALK-IG YLYTYWAPLG FVLAVTMTRE AIDEFRRFQR DKEVNSQLYS KLTVVKSSDI QVGDLIIVEK NQRIPSDMVF LRT---SEKA GSCFIRTDQL DGETDWKLKV AV
Homo_sapi0   YVNNRIRTTK YTLLNFVPRN LFEQ-FHRAA NLYFLFLVVL NWVPLVEAFQ -KEITMLPLV VVLTIIAIKD GLEGYRKYKI DKQINNLITK VYSRRCWKDV TVGDFIRLSC NEVIPADMVL LFS---TDPD GICHIETSGL DGESNLKQRQ VV
Homo_sapi1   FCNNHVSTAK YNIITFLPRF LYSQ-FRRAA NSFFLFIALL QQIPDVSPTG -RYTTLVPLL FILAVAAIKE IIEDIKRHKA DNAVNKKQTQ VLRNVHWEKV AVGEIVKVTN GEHLPADLIS LSS---SEPQ AMCYIETSNL DGETNLKIRQ GL
Oryctolagu   FIDNRIISSK YTVWNFVPKN LFEQ-FRRVA NFYFLIIFLV QLMIDTPTSP --ITSGLPLF FVITVTAIKQ GYEDWLRHNS DNEVNGAPVY VVRS-RSKNI RVGDIVRIAK DEIFPADLVL LSS---DRLD GSCHVTTASL DGETN----- --
Bos_taurus   FCNNHVSTAK YNIITFLPRF LYSQ-FRRAA NSFFLFIALL QQIPDVSPTG -RYTTLVPLL FILAVAAIKE IIEDIKRHKA DNAVNKKQTQ VLRNVHWEKV NVGDIVIIKG KEYIPADTVL LSS---SEPQ AMCYIETSNL DGETNLKIRQ GL
Entamoeba0   FCSNKVENNR YTYLNYIPKC LFNQ-FKYFY NLYFLITALS QFVPILQ-VG YRFTYTMPLA FVVILAMAKD AYDDIRIRIR DKQTNSQPFT QLIGVQSKDI VVGNILKLKK DERVPADCLI LRS---TEES GSIFIRTDQL DGETDWKLRR AI
