# Supplementary material for: The two tempos of nuclear pore complex evolution: highly adapting proteins in an ancient frozen structure
Source: Genome Biol. 2005 Sep 30;6(10):R85. doi: 10.1186/gb-2005-6-10-r85 (PMC1257468; doi:10.1186/gb-2005-6-10-r85)
Supplement: Additional data file 9 — The datasets we used to compute ancestral sequences [file gb-2005-6-10-r85-S9.zip › a-rangap1i.puz]

 17 277 I
Arabidopsi   FSTANQQFER EPDGD-GGSA VQLYAKECSK LILEVLKKGP VAKVAARELI SEDSVSP--- ----RETFFD ISKGKRAFIE AEEAEELLKP LKEPGNAYTK ICFSNRSFGL GAARVAEPIL AS-LKDQLKE VDLSDFVAGR PELEALEVMN IFSDALQGSI -------LSS LNLSDNALGE KGVRAFGALL KSLSS-LEEL YLMNDGISKE AA-QAVSELI PSTENLRVLH FHNNMTGDEG ALAIAEVVKR SP-LLENFRC SSTRVGSKGG IALSEAL
Oryza_sati   FASADEHFKE EPDGD-GSSA VQLYAKETSK LMLEVLKRGP RTTVEPEVPV ADTPLEP--- ----ADSVFD ISGGKRAFIE ADEAKELLSP LIKPGNAYKR ICFSNRSFGI GAANVAGPIL ES-IKKQLTE VDISDFVAGR PEDEALDVMR IFSKALEGAV -------LRY LNISDNALGE KGVRAFEELL KSQDN-LEEL YVMNDGISEE AA-QALSELI PSTEKLKILH FHNNMTGDEG AMFIAEMVKR SP-NLESFRC SATRIGSDGG VALAEAL
Cryptococc   FSILGKNIKA NTKAE--LEP YISQLEEMED VEEVHFGGNS LGVEACEAIA SVLKKKTN-L KVRLLVDLAD IFTGRLISEI PQALSALCDA LSDH-TSLVE LDLSDNAFGG RCADALVPFL QS--NTHFQI FKLNNNGLGP WGGSVVAKAL LNNGAKCEKE GKE--SSLRV IVCGRNRLED GSAPDWAAAF GKHRN-LKEV KMPQNGIRME GI-QALAEGL SNCKELEHLD LQDNTATKTG TRAIVKHLDS WP-NLKHLNL SDCLLGSAGG IALTTSL
Candida_al   YSISGKQLKF DSESD--IAP YIKELTEKEN VKKVDFSGNT IGIEASKALS EALLKH---K DTIVEINFSD LYTGRLNTEI PQSLEYLLPA LSKL-PNLKL INLSDNAFGL QTIDPIEAYL AK--AVSIEH LILSNNGMGP FAGSRIGGSL FKLAKAKKAE GK---ESLKT FICGRNRLEN GSVNYLSVGL RNHKD-LEVV RLYQNGIRPA GISKLVEQGL SNNKKLKVLD LQDNTITTRG AIHIAESLSN WP-LLVELNL NDSLLKNKGS LKLVEAF
Ustilago_m   FSLVGQGLKL DTKAD--IQQ HLEKLDQITD LEEIHLGGNT LGVEACQALA DVLKNKK--- -TLKIADFAD IFTGRLITEI PDALRALCDA LTDH-TSLVE LNLSDNAFGG RSAEPMVNFL KN--NHSFSV LKLNNNGLGI TGGTIVAEAL FEAAQNLKTK GLQ--SKLRT VICGRNRLEN GSAPVWAKAY AAHGG-LTEV RMFQNGIRME GI-EAISKGL ASCPNLEVLD LQDNTATLRG SRAIAACLPK WP-KLKTLNL SDCLLKPKGG RLVFGAL
Schizosacc   FSIEGKSLKL DAITTEDEKS VFAVLLEDDS VKEIVLSGNT IGTEAARWLS ENIASK---- KDLEIAEFSD IFTGRVKDEI PEALRLLLQA LLKC-PKLHT VRLSDNAFGP TAQEPLIDFL SK--HTPLEH LYLHNNGLGP QAGAKIARAL QELAVNKKAK NA---PPLRS IICGRNRLEN GSMKEWAKTF QSHRL-LHTV KMVQNGIRPE GIEHLLLEGL AYCQELKVLD LQDNTFTHLG SSALAIALKS WP-NLRELGL NDCLLSARGA AAVVDAF
Saccharomy   YSISGKALKL TTSDD--IKP YLEELAALKT CTKLDLSGNT IGTEASEALA KCIAENTQVR ESLVEVNFAD LYTSRLVDEV VDSLKFLLPV LLKC-PHLEI VNLSDNAFGL RTIELLEDYI AH--AVNIKH LILSNNGMGP FAGERIGKAL FHLAQNKKAA SK---PFLET FICGRNRLEN GSAVYLALGL KSHSEGLKVV KLYQNGIRPK GVATLIHYGL QYLKNLEILD LQDNTFTKHA SLILAKALPT WKDSLFELNL NDCLLKTAGS DEVFKVF
Drosophila   ISFENKVLSW NTAAD--VQD VVDALNKQTT VHYLNLDGNT LGVEAAKAIG EGLKRHP--- -EFRKALWKN MFTGRLISEI PEALKHLGAA LIVAGAKLTV LDLSDNALGP NGMRGLEELL RSPVCYSLQE LLLCNCGLGP EGGSMLSRAL IDLHANANKA G--FPLQLRV FIGSRNRLED AGATEMATAF QTLKTF-EEI VLEQNSIYIE GV-EALAESF KHNPHLRVLN MNDNTLKSEG AEKIAEALPF LP-LLREMSF GDCLIKTNGA YHFGEAL
Caenorhabd   VSFLDKGLKL DTAQS--AEK VVKVITATRS MKTLELRGNT LGIDAGVLIA RALESHP--- -ELEKCLWSD LFTGRLKNEI PPVLEALGKG IIAAGAKIRE LDLSDNAFGP IGADAIKELL ESPSAYTLET LKLNNNGLGI GG-KQIAKSL AECLRKSIAV GGENRLRLKT FIAGRNRLEN PGAHALAATF KSLETV-EWF DVRQNGIHEE GI-RALVSAL KHNRNLRHLW LEDNTVLPKG AKALARALES WP-KLEVLNL SDCLIRDAGC NYIIDHL
Danio_reri   LSYKGRGLKL DNAES--VKE IVEDIERCQG LQSLRLEGNT LGVEAADAIA KSLEAKR--- -ELEQCHWSD MFTGRLRSEI PPALKSLGNA LMTSGARLTQ LDLSDNAFGP DGVKGIENLL KSSACYTLQE LRLNNCGMGS GGGVVLASAL TECHKQSSAA A--YPLTLKV FIAGRNRLEN DGATALAKAF KLLGSL-EEV HMPQNGINHP GI-TALAAAL KHNPNLQVLN LNDNTFTTKG SKAMAEAIRH LQ-CLKAINF GDCLVRSEGA IAIAGAL
Xenopus_la   LSFKGKTLKL NTAQD--AEE VIREIEEYEG LQALRLEGNT VGVEAAKAIA EVLQRKP--- -DLKRCHWSD MFTGRLRPEI PTALRSLGDA LITAGAQLTE LDLSDNAFGP DGVRGFEALL KSPTCFTLQE LKLNNCGMGI GGGKILAAAL TECHKKSSAH G--KPLALKV FIAGRNRLEN DGATALSEAF RLIGTL-EEV HMPQNGINHA GI-TALAESF KANSLLKVIN LNDNTFTEKG GVAMAEALKT LR-QVEVINF GDCLVRSKGA QAIASAL
Homo_sapie   LSFKGKSLKL NTAED--AKD VIKEIEDFDS LEALRLEGNT VGVEAARVIA KALEKKS--- -ELKRCHWSD MFTGRLRTEI PPALISLGEG LITAGAQLVE LDLSDNAFGP DGVQGFEALL KSSACFTLQE LKLNNCGMGI GGGKILAAAL TECHRKSSAQ G--KPLALKV FVAGRNRLEN DGATALAEAF RVIGTL-EEV HMPQNGINHP GI-TALAQAF AVNPLLRVIN LNDNTFTEKG AVAMAETLKT LR-QVEVINF GDCLVRSKGA VAIADAI
Mus_muscul   LSFKGKGLKL NTAED--AKD VIKEIEEFDG LEALRLEGNT VGVEAARVIA KALEKKS--- -ELKRCHWSD MFTGRLRSEI PPALISLGEG LITAGAQLVE LDLSDNAFGP DGVRGFEALL KSPACFTLQE LKLNNCGMGI GGGKILAAAL TECHRKSSAQ G--KPLALKV FVAGRNRLEN DGATALAEAF GIIGTL-EEV HMPQNGINHP GV-TALAQAF AINPLLRVIN LNDNTFTEKG GVAMAETLKT LR-QVEVINF GDCLVRSKGA VAIADAV
Gallus_gal   LSFKGQSLKL NTAED--AEE VIKQIEEFDG LEALRLEGNT VGVEAAKVIA KALEKKS--- -ELKRCHWSD MFTGRLRSEI PPALISLGDA LITAGAQLVE LDLSDNAFGP DGVRGFEALL KSPACYTLQE LKLNNCGMGI GGGKILAAAL KECHRKSSAQ G--KPLALKI FMAGRNRLEN DGATALAEAF GIIGTL-EEV HMPQNGINHP GI-TALAQAF AINSLLKVIN LNDNTFTEKG AVAMAETLKA LR-QVEVINF GDCLVRSKGA LAIADAL
Saccharom0   YSISGKALKL TTNDD--IKP YLKELVELKM CTKLDFSGNT IGTEASEALA KCISDNAQVR NSLVEVNFAD LYTSRLVDEV VDSLKFLLPV LLKC-PNLEI VNLSDNAFGL RTIESLENYI AN--AVNIKH LILSNNGMGP FAGERIGKAL FHLAQNKKSA SK---PFLET FICGRNRLEN GSAVYLALGL KSHADGLKVV KLYQNGIRPK GVATLIHYGL QHLHGLEILD LQDNTFTKHA SLILAKALPI WKDSLYELNL NDCLLKTAGS DEVFKVF
Saccharom1   FSLASKALKL TTRED--IQP HLDDLAKLTK ITKLDLSGNT LGTEASLALS EFISSHDSIK LHIQEINFAD LYTSRLVDEV VASLHHLLPV LLTC-PHLEI LNLSDNAFGL RTIESLESYI AQ--AVHLKH LILSNNGMGP FAGERIGKAL FKLAELKKTQ KK---PMLET FICGRNRLEN GSSLYLALGL KNHGDGLKVV KLYQNGIRPR GIMNLLHYGL QYNKKLEVLD LQDNTFTETA STLLTEYLPQ WQNSLVELNL NDCLLKGKGA DKVFKVF
Kluyveromy   YCVANRALKL TSADE--IEP YLQELKALPK CTKIDFSGNT LGIGASRALA SCISESASVR DHLQEINFAD LYTSRLVDEV VESLEVFVPV WLAC-PQLAV VNLSDNAFGL RTIDSLERYL AS--AVQLEH LVLSNNGMGP FAGERLGKAL FRLAQRKRAA NK---PPLQT FICGRNRLEN GSALHLALGF KAHGAGLKVV RLYQNGIRPT GVATLITHGL RYNSQLEVLD LQDNTFTTRA SEALARTLPT WKDTLQELNF NDCLLKGPGA DCVVKVL
