# Supplementary material for: The two tempos of nuclear pore complex evolution: highly adapting proteins in an ancient frozen structure
Source: Genome Biol. 2005 Sep 30;6(10):R85. doi: 10.1186/gb-2005-6-10-r85 (PMC1257468; doi:10.1186/gb-2005-6-10-r85)
Supplement: Additional data file 9 — The datasets we used to compute ancestral sequences [file gb-2005-6-10-r85-S9.zip › a-rae1i.puz]

 40 142 I
Toxoplasma   HTDCVTAIST PSL-----KS NTIVSSSRDH KVIVWTLNDN PDDSGS---- VGYARRALTG HSQCVQDVVI NSDG-QFALS GSWDKTLRLW DLNAGVT-VR SFQGHTSDVN SVAFSPDNR- -----QIVSG SRDRTIKLWN TL
Plasmodium   HSDWVTSVST PTDA----KL KTVVSASRDK KLIVWNINPD DESGE----- IGTAKKSLTG HSQAISDVSI SSDG-LFALS GSWDNSIRLW DLSLGET-IR SFIGHTSDVF SVSFSPDNR- -----QIVSA SRDKTIKLWN TL
Chlorobium   LVGHEDRVLG VRFSP---DG KKLVSGSFDE KVKLWDVETG N--------- ---AIHTMSG HTTWVKCVDY SPKG-DKVAS GSIDSTVRIW DVATGQC-LH VCKGHDTEVR MIAFSPDGKT ------VASC SRDTTIKFWD TE
Encephalit   PNPPSDTVSE VAFSQ---MH GLMAASSWDG TVRTYDLENL YS-------- ---PNTSVVN LNKPLLTCCF SKETPSLAFA GAADGSLQIV DLQTSQV--S SFQAHNAGVR SVRCFSN--- -----MLVTG SWDKTVKFWD TR
Arabidopsi   ENPIEDAVSR LRFSP---QS NNLLVASWDS YLRLYDVESS ---------- ---SLSLELN SQAALLDCCF ENE--STSFT SGSDGFIRRY DLNAGTV--D TIGRHDDIST SIVYSYEKGE ------VIST GFDEKIKFWD TR
Leishmania   EATTSDCVSS VCFSPKECPM LMTGVASWDG SCSIWQVARN PAGAV----- -ISQPAWTTT HDSPLLTMSF SADG--RVFF GGCSKTAVMW DLNSNQK--A VVASHDLPIS CLDFLTLPQT MS--QMLITG SWDGKLRWWD LR
Drosophila   PNPPNDTISA LEFSPRSSSW NAICAGSWDN TVRIWEVQAD R--------- --LVPKVMNS LEGTPFDLTW NDSG-NKVYL SDSSGQVTEW DLESNQL--R KVGLHARAAR TCHWVG---- ----PYLATT SWDKSIRFWD PR
Caenorhabd   DGAPEDTIQV IKFSPTPQDK PMLACGSWDG TIRVWMFNDA NT-------- --FEGKAQQN IPAPILDIAW IEDS-SKIFI ACADKEARLW DLASNQV--A VVGTHDGPVK TCHWINGNN- ---YQCLMTG SFDKTLRFWD MK
Gallus_gal   TSPPDDSISC LAFSPPTLPG NFLIAGSWAN DVRCWEVQDN GQ-------- --TIPKAQQM HTGPVLDGCW SDDG-SKVFT ASCDKTAKMW DLNSNQA--I QIAQHDAPVK TIHWIKAPN- ---YSCVMTG SWDKTLKFWD TR
Mus_muscul   TSSPDDSIGC LSFSPPTLPG NFLIAGSWAN DVRCWEVQDS GQ-------- --TIPKAQQM HTGPVLDVCW SDDG-SKVFT ASCDKTAKMW DLNSNQA--I QIAQHDAPVK TIHWIKAPN- ---YSCVMTG SWDKTLKFWD TR
Homo_sapie   TSSPDDSIGC LSFSPPTLPG NSLIAGSWAN DVRCWEVQDS GQ-------- --TIPKAQQM HTGPVLDVCW SDDG-SKVFT ASCDKTAKMW DLSSNQA--I QIAQHDAPVK TIHWIKAPN- ---YSCVMTG SWDKTLKFWD NR
Xenopus_la   ASPPDDSISC LSFSPQTLPG NFLIAGSWAN DVRCWEVQDN GQ-------- --TIPKAQQM HTGPVQDVCW SDDG-TKVFT ASCDKTAKMW DLNSNQS--I QIAQHDAPIK TVHWVKAPN- ---YSCIMTG SWDKTLKFWD TR
Oncorhynch   TSPPDDSISC LAFSPPAMPG NFLIGGSWAN DVRCWEVQDN GQ-------- --TVPKAQQM HTGPVLDVCW SEDG-SKVFT ASCDKTAKMW DLNSNQA--I QIAQHDAPIR TVHWIKAPN- ---YNCIMTG SWDKTLKFWD TR
Oryzias_la   TSPPDDSISC LAFSPPTMPG NFLIAGSWAN DVRCWEVQDN GQ-------- --TVPKAQQM HTGPVLDACW SDDG-SKVFT ASCDKTAKMW DLNSNQA--M QIAQHDGPIK AIHWIKAPN- ---YSCIMTG SWDKTLKFWD TR
Ciona_inte   TSPPDDSISC LEFSPATLPG NFLIAGSWAN DIRCWQIEDN GQ-------- --TVPKAQQM HQGPVLDVSW SDDG-TKVFT ASADKTAKMW DLAANQA--T QVAQHDAPIK TCHWIKSPN- ---YSCLMTG SWDKTVKFWD TR
Cryptospor   SNCPNDSISK VCWS---MNS SLLAASSWDK SVTVWEVQHM GGNSVNTR-- -FGKFLISPK HSAPVLDCAI SSDS-RYLFS GGCDNELKMH DMSSRQS--Q TIGRHDAPIS NIFWCDEQK- -----FVVTG SWDKTIKFWN G-
Cyanidiosc   HFSPA----- -ALLP----R NFIIATTWDN EVRLWEVHSN GS-------- --TQGLGMIR HEAPVLASAW KSDG-TRIFS AGCDRICKMW DPATNAV--D TVAYHDGPIR HCAFVG---- ---ETSGVAG TPFLMTAGWD RT
Coccidioid   SSPPEDSISD LAFSS---VS DHLAVASWDK KVRIYEINEQ GMS------- ---EGKALFE HQGPVLNCCW SDGT--KVVG VGADKAARML DLAGNPSNPV QVAAHDAPIR CCRMISNPAN S-SQPLLVTG SWDKTVKYWD LR
Emericella   NSPPEDSISD LRFSP---AS EHLAVASWDK KVRIYEINEQ GQS------- ---EGKALFE HEAPVLNCCW SPDG-TKVVG AGADKAARML DLAANATAPI QVAAHDAPIR CCHMIPNPAG --GTPLLVTG SWDKQVKYWD LR
Schizosacc   AQPPEDSISD LAFSP---QA EYLAASSWDS KVRIYEVQAT GQS------- ---IGKALYE HQGPVLSVNW SRDG-TKVAS GSVDKSAKVF DIQTGQN--Q QVAAHDDAVR CVRFVEA-MG --TSPILATG SWDKTLKYWD LR
Kluyveromy   NNPAEDSISD IAFSPQ--QD FLFSVSSWDK KVRVWDVNG- GQA------- ---QCRAEYQ HQAPVLATRW STDG-TKIAS GGCDNAVMVF DVSSGQS--Q QVGAHDAAVK SLRFVQCGPS --NTECLVTG SWDKTIKYWD LR
Saccharomy   NSPAEDSISD IAFSPQ--QD FMFSASSWDG KVRIWDVQN- GVP------- ---QGRAQHE SSSPVLCTRW SNDG-TKVAS GGCDNALKLY DIASGQT--Q QIGMHSAPIK VLRFVQCGPS --NTECIVTG SWDKTIKYWD MR
Dictyostel   SSPPSDGVSC LKFSPK--AN NFIVAGSWDQ KVRCWEINPS TKS------- --SMPKAIIS HDAAILCTDW SGDG-TKVFT GGVDGKGKCW NLATNQM--V QVAQHTAPIK ECFWIEESN- -----VLVTA SWDKTLKYWD TR
Thalassios   GETINDGIQD LAWSP---TS NVLVSGSWDN YVRCWEVQQQ G-------TQ FNAVAKAQIA HEGPVLCTAF ??DG-STVFS GSCDKTAKMW TLNGPAQ-GQ QIAAHDAPIR SIAAIQEAN- -----CVATG SWDKTIKYWD TR
Zea_mays@T   LPNPGDSVSS LSFSP---KS NLLVATSWDN QVRCWEIVGG NSQP------ -----KASIS HDQPVLCSAW KDDG-TTVFS GGCDKQVKMW PLLSGGQ-PQ TVAMHDAPVK EVAWIPQMN- -----LLVSG SWDKTLRYWD TR
Oryza_sati   NPAPGDSVSS LSFSP---KA NHLVATSWDN QVRCWEIQPG G--------- -QCQAKASIS HDQPVLCSAW KDDG-TTVFS GGCDKQIKMW PLLSGGQ-PM VLSGHEAPVK ELAWIPQMN- -----LLVSG SWDKTLRYWD VR
Arabidops0   TPSPADSISS LSFSP---RA DILVATSWDN QVRCWEISRS GASL------ -ASAPKASIS HDQPVLCSAW KDDG-TTVFS GGCDKQAKMW PLLSGGQ-PV TVAMHEGPIA AMAWIPGMN- -----LLATG SWDKTLKYWD TR
Schizosac0   LKNSKDGISS VIFSPS--VK NELIAGCWDG SLLHYQISEN P--------- ---ELLGKYD LSSPILSLEY TDE--KTALV GNLDGTVTTL DLNTRNH--E FLGNHGKGVS CISKLRLENC ------FISG SWDKSFRVWD VR
Dictyoste0   ---PSDGISS VNFCPN---S VNLLVTSWDS TVRCYDTQNN VQ-------- -----KWQYN HKGPVMDGCF PEKN-KVFSG DVFGSVKHYD PVAGVEK--E VGSHEDGVRS VVYNSDTQQ- ------LFTG GWDQQLKLWD ID
Mus_muscu0   NQPPEDGISS VKFSPN--TS QFLLVSSWDT SVRLYDVPAN ---------- ---SMRLKYQ HTGAVLDCAF YDP--THAWS GGLDHQLKMH DLNTDQE--N LVGTHDAPIR CVEYCPEVNV ------MVTG SWDQTVKLWD PR
Homo_sapi0   NQPPEDGISS VKFSPN--TS QFLLVSSWDT SVRLYDVPAN ---------- ---SMRLKYQ HTGAVLDCAF YDP--THAWS GGLDHQLKMH DLNTDQE--N LVGTHDAPIR CVEYCPEVNV ------MVTG SWDQTVKLWD PR
Xenopus_l0   NQAPEDGISA VKFSPN--TS QFLLVSSWDS SVRLYDVPAN ---------- ---TMRLKYQ HAGPVLDCAF YDP--THAWS GGLDHQLKMH DLNTDGD--T VVGSHDAPIR CVEYCPEVNV ------IVTG SWDQTVKLWD PR
Anopheles_   LNAPSDVISS VKFAPK--TN QFLLVASWDT SVRLYDVVNN ---------- ---TLRHKFF HTSPVLDCAF LDS--VKTVS GGLDNTVKLY DLNTHIE--H NLGTHDAAVK CVEYASMVNG ------ILTG SWDRTVKLWD GR
Drosophil0   NNPPEDLISA VKFGPK--SN QYMAASSWDG TLRFYDVPAN ---------- ---QLRQKFV QDAPLLDCAF MDI--VHVVS GSLDNQLRLF DVNTQAE--S IIGAHEEPIR CVEHAEYVNG ------ILTG SWDNTVKLWD MR
Oryza_sat0   REPPSDGVSS LRFSKH---S DRLLVSSWDK TVRLYDAEAN ---------- ---VPRGVFM HAASVLGCCF HDD--SSGFS ASADNTVRRL AFSSGGN--Y FLVRHDAAVS CVEYSYSTGQ ------VITG SWDKTIMCWD PR
Arabidops1   SNPPSDGISN LRFSNN---S DHLLVSSWDK RVRLYDVSTN ---------- ---SLKGEFL HGGAVLDCCF HDD--FSGFS VGADYKVRRI VFNVGKE--D ILGTHDKAVR CVEYSYAAGQ ------VITG SWDKTVKCWD PR
Neurospora   SQPPSDAISA VIFAPD--NT NRLLVSSWDR NVYLYEIAEG ---TE----- -DATLINKFE HRAPVLDVCF GANG-NEAYT ASLDCSVKRI DLSTGEQ--T VLSTHEKPVR CVVYSPQHSM ------LISA SWDHTLHVHN -
Emericell0   TSPPTDAISA LKFSPAP-DS TRFVVSSWDK NVYVYDLRDE NGAAG----- -EGKLLQKFE HRAPVLDACF GATE-DEIFT AGLDWDVKRI DIASASQ--T VLSSHDAGVR SVVYSKEYSM ------VISA SWDNTLHVHR -
Chlamydomo   ESPPSDGISR VIFSRT---S DLLLAASWDK NLHLYDAS-- ---------- -TRLPRASFS HHAPLLDCCF ESDG--TVYA AGLDGQIKRY DTQTTTS--A VLGTHSAAVQ SLAYIPEKGV ------LLTG SWDQSLKAWD PR
Caenorhab0   PFPPFVQISK VQFQREA-GS RLLAASGWDG TCRVYEVGKL G--------- -DISEKLVFT HGKPLLTCTF AGY--NKVAF GGVDHNVKLA DIETGNG--T QLGSHALAVR CMEFNPMSSL ------IVSG GWDSSVKLWD AR
