# Supplementary material for: The two tempos of nuclear pore complex evolution: highly adapting proteins in an ancient frozen structure
Source: Genome Biol. 2005 Sep 30;6(10):R85. doi: 10.1186/gb-2005-6-10-r85 (PMC1257468; doi:10.1186/gb-2005-6-10-r85)
Supplement: Additional data file 9 — The datasets we used to compute ancestral sequences [file gb-2005-6-10-r85-S9.zip › a-nydsp7i.puz]

 9 287 I
Oncorhynch   MSRLNNQALE LNSEDSAQEV NELQRKVQDY VADISRTENL LSTKERECRE HQDARRRASA QAESWEGQAR QAEGSISELR LELMSSDMER RRLKEKVEAL EASLQEALSA ERSCSSQVSQ LNRSLLHTEE QLRQTQGEHT ATQTDLEKTR ELCVKLDSSK EAVQ------ ---------- -----CELEL LRKQLSSERL SMKSLESMLV STREKELHRQ LSSQERHTEI QLLRDKLTAA DSKASSQRRE VATLSTRSAQ LEADLDMTKR QLSTERFERE RAVQELR
Xenopus_la   KSKLNIQTLN NKLKDSQNEL EDTKLKLQSV KAEVVRLDSL NNSKEKEYRD LLENYRRTSS QAENWENKFR QMESECSSAK LDLMGKESER RLLKERVDSL EKEIEQYITS EQSYKSQVSN LTKSITRAEE ELRKAKAEKA TILEDLTSTR ELCVKLDTSK EVINRHLCTK NQDIERFQDE LESSHSEIEL LRKQLASERI SVKNMETLLV SNQEKEFQSQ VHAQDLDSEL QLLGDKLALA ETKLGTQSRE AAQLRNKLNQ QEAELEMTKR QLSTERFERE RAVKELR
Macaca_fas   KAKQENQALS KKLNDTHNEL NDIKQKVQDT NLEVNKLKNI LKSEESENRQ MMEQLRKANE DAENWENKAR QSEADNNTLK LELITAEAEG NRLKEKVDSL NREVEQHLNA ERSYKSQIST LHKSVVKMEE ELQKVQFEKV SALADLSSTR ELCIKLDSSK ELLNRQLVAK DQEIEMMENE LDSARSEIEL LRSQMTNERI SMQNLEALLV ANRDKEYQSQ IALQEKESEI QLLKEHLCLA ENKMAIQSRD VAQFRNVVTQ LEADLDITKR QLGTERFERE RAVQELR
Homo_sapie   KAKQENQALS KKLNDTHNEL NDIKQKVQDT NLEVNKLKNI LKSEESENRQ MMEQLRKANE DAENWENKAR QSEADNNTLK LELITAEAEG NRLKEKVDSL NREVEQHLNA ERSYKSQIST LHKSVVKMEE ELQKVQFEKV SALADLSSTR ELCIKLDSSK ELLNRQLVAK DQEIEMRENE LDSAHSEIEL LRSQMANERI SMQNLEALLV ANRDKEYQSQ IALQEKESEI QLLKEHLCLA ENKMAIQSRD VAQFRNVVTQ LEADLDITKR QLGTERFERE RAVQELR
Homo_sapi0   TMARENQEIS LELEAAVQEK EEMKSRVHKY ITEVSRWESL MAAKEKENQD LLDRFQMLHN RAEDWEVKAH QAEGESSSVR LELLSIDTER RHLRERVELL EKEIQEHINA HHAYESQISS MAKAMSRLEE ELRHQEDEKA TVLNDLSSLR ELCIKLDSGK DIMTQQLNSK NLEFERVVVE LENVKSESDL LKKQLSNERH TVKNLESLLA TNRDKEFHSH LTSHEKDTEI QLLKEKLTLS ESKLTSQSRE NTMLRAKVAQ LQTDYDALKR QISTERYERE RAIQEMR
Mus_muscul   KVKQENQALS KKLNDTHTEL SDIKQKVQDT NLEVNKLKNI LKFEESENRQ IMEQLRKANE DAENWENKAR QTEAENNTLK LELITAEAEG NRLKEKVDAL NREVEQHLNA ERSYKSQIAT LHKSLVKMEE ELQKVQFEKV SALADLSSTR ELCIKLDSSK ELLNRQLVAK DQEIEMMENE LDSARSEIEL LRSQMTNERI SMQNLEALLV ANRDKEYQSQ IALQEKESEI QLLKEHLCLA ENKMAIQSRD VAQFRNVVTQ LEADLDITKR QLGTERFERE RAVQ-LR
Mus_muscu0   TMARENQEIS LELEAAVQEK EEMKSRVHKY ITEVSRWESL MAAKEKENKD LLDRFQMLHS RAEDWEVKAQ QAEGENSSVR LELLSIDTER RHLRERVDLL EKEIQEHINA HHAYESQISS MAKAMSQLEE ELRRHESEKA TMLGDVSSLR ELCIKLDSGK DVMTQQLNSK SLELERAVAE LENVKSESEL LKKQLTNERQ TIKNLESLLA TNRDKEFQSH LTSHEKDTEI QLLKEKLNLS ESKLTTQSRE TSMLRTKVTQ LQTDYDNLKR QMSNEKYERR LPGCWEE
Rattus_nor   TMARENQEIS LELEAAVQEK EEMKSRVHKY ITEVSRWESL MAAKEKENKD LLDRFQMLHN RAEDWEIKAQ QAEGENSSVR LELLSIDTER RHLRERVELL EKEIQEHINA HHAYESQISS MAKAMSQLEE ELRRHESEKA TVLGDVSSLR ELCIKLDSGK DIMTHQLNSK GLELERAVAE LENVKSESEL LKKQLMTERQ TINSLESLLA TNRDKEFQSH LTSHEKDTEI QLLKEKLNLS ESKLTTQSRE TSMLRTKVTQ LQTDYDNLKR LMSNEKYERH WR?????
Gallus_gal   ?????????? ?????????? ?????????? ?????????? ?????????? ?????????? ?????????? ?????????? ?????????? ?????????? ?????????? ?????????? ?????????? ????QHQDKS SVLADLTSVR ELCVKLEASK DLLSRQLASK SMDYEKVLGE LEDVKSEAEL LKKQLSSERL TIQNLETLLA TSRDKEFQNH LTSHEKDSEI QLLKDKLTLA EGKLSSHNRE VSMLRSKVAQ LQTDYDVLKR QLTTERFERE RAIQEMR
