# Supplementary material for: The two tempos of nuclear pore complex evolution: highly adapting proteins in an ancient frozen structure
Source: Genome Biol. 2005 Sep 30;6(10):R85. doi: 10.1186/gb-2005-6-10-r85 (PMC1257468; doi:10.1186/gb-2005-6-10-r85)
Supplement: Additional data file 9 — The datasets we used to compute ancestral sequences [file gb-2005-6-10-r85-S9.zip › a-nup62i.puz]

 18 208 I
Cyanidiosc   RMPSAIEDKN VGEITVFFRD TISRLVEQFH RQAQQVARLD RQVIEQQERL VQLLQETEHT ESLMQHMEKE LDFILQQQSE LHKALTTIEE QVRGTLSLAS AGEQ----AW QAEFAASLAG AVEQEREKYH RIAEQAKQEL DQVYQVIGQC IRELNHVQGA SSGELGA??? ?????????? ?????????? ?????????? ????????
Arabidopsi   KLPSEITGKT VEEIIKEWNT ELQERTGRFR KQANAIAEWD KRILQNRDVL LRLEIEVAKV VETQSSLERQ LELIETHQQE VDKALQSMEE EAERIYNDER KSLL------ --------DD EAASTRDAMY EQSELVEREL EHMTEQIRSI IQSVNANQGG ELEAIDG--- ------MSPL DVVVRILNNQ LSSLMWIDEK AEEFSSRI
Zea_mays@T   KLPSEIVGKN VEEIIRDWNN ELQDRTAKFR KHATAIAEWD KRILQNRNVL IRLEAEVAKG GETQTGLERQ LELIETHQRE VDKALQSMEE EAERVFQDER VLLH------ --------ED GAASARDTMY EQAEVVEHEL QHMTEQVKSI IQTMNATQGG ELESADS--- ------MTPF DVAVRILDNQ LRSLMWIDEK VNEFSGRI
Magnaporth   SSLPRLKNKT MDEIMTRWAT DLNKYQKEFK DQASKVAAWD RLLVENGEKI QKLYLETYEA ERASNEIERQ LQSVESQQDE LASWLDRYEQ EVNDMFSR-Q VGKD--EQ-- --------LA GPDQERERTY KLAERLTDRL DEMGKDLGKM IKEINEISGT ISKGS----- ----KPDDPL AQIVRVLNGH LSQLQWIDTN ASALQAKV
Gibberella   SQMARLKNKT MEDIVTRWAS DLSKYQKEFK EQATTVSKWD RSLVDNGEKI QKLYLDTFEA ERASHEIERQ LAAVESQQDE LEAWLDRYES EVQDMFAK-Q LGPG--EQ-- --------LA GPDQERERTY KLAEKLTQQL DEKSRDLSKM VKEINDISGT LNKGA----- ----KPEDPL SQIVRVLNGH LTQLQWIDAN ASSLQAKV
Schizosacc   PPPSSIKHKT LQEILNKWST DLTTQTEVFN KLCDQVSDWD RTLVDNGALI SKLYTETVEA EQMSNRIDDG LEYVSSSQQE LFKLLDSYET QLETFDGRAT SALN------ ---------- ---VERERAF GVADDILSRL DRLGEDLGTV INQMNDFSK- ---------- -----PDDSI SEIVKVLNAQ LASLGWVENR IFQMEEKL
Ustilago_m   ATPSLLRGKS MDEILNRWSV SLDSSIKEFS RQAAEVAAWD KVLLKGGDEI SALVSALGAA EEKQAGIERT LDYLESSQSD LTSLVTDYEA QIESLLPGLT SQINL----- ---------T SADVERERAF SLAETLNGQL DDVSKNLSAM IGELNSVNAN AAGSSGDREK DESLDRDGSI AHIVAILNAH LGSLKWIDQS AGALRAKL
Saccharomy   LKPVSLDNKT LDDLVTKWTN QLTESASHFE QYTKKINSWD QVLVKGGEQI SQLYSDAVMA EHSQNKIDQS LQYIERQQDE LENFLDNFET KTEALLSDVV STSSGAAA-- ---------N NNDQKRQQAY KTAQTLDENL NSLSSNLSSL IVEINNVSNT FNKTTN---- -IDINNEDEN IQLIKILNSH FDALRSLDDN STSLEKQI
Eremotheci   PQPISLDNKT LDDLVTKLTT QLTGSAGHFE TYAKKINEWD QVLVQGGEQI SQLYSDTLIA EQTQSRVDQH LQYIERQQNE LETFLDNYEK KAETLLSEIF SSNTGSPA-- ---------N TNDQKRQQAF RTAEILDENL NALSVNLSSL ISEINEVSET FNKATN---- -MNIANKDEH AQLIKLLNSH LDALNSLDNS STTLEKKL
Hydra_vulg   PSVKQMSYKE LEETVDKWLH DLGEQEKSFL NQAAQVNIWD KQLIDNGEKI TALHNEVERI KAEQHRLDRE LDFILSQQEE LEEILVPIEE QIKLQPINQS ---------- --------TQ HTDIEREQTY RLAESIDSQL KRMMQDLSDV IDHINMANIE PVKGRDES-- ---------M SQIAKILNAH MDSLQWLDQN TSQLQRRV
Anopheles_   AANQQLKFFQ LEEFINKWTL ELEEQEKLFT NQATQVNAWD NMLLANGEKI VALNEAVMKV KAEQNAMEQE LEFITAQHTE LEECIVPLEQ ELSR------ ---------- --------IG QIDLERGQTY SMAETLDSQL KQMYEDLKEV IEHLN-DANK YTDPND---- --------PL VQIGKILNAH MNSLQWIESS STAITNRL
Drosophila   STASQLSYHQ LEEHINKWTL EFEEQEKVFT EQATQINAWD KLLISNNGKI VELNDAVKKV KTDQQVLDQE LEFIATQQKE LEDSLGPLEK EFVN------ ---------- --------LP RVDMERSQTY LMVENLDTQL KQMSEDLKEI IDNLN-EANK GQDTTD---- --------PI IQIGKILNAH MNSLQWIESQ STNISKKL
Ciona_inte   PSLR---YKD LETRINKWTN ELEQQEQLFL TQATQVNAWD KLLIDNGEKI TNLNSEFEKV KCDQDRLDQE IDFIRTQQQE LEDLLLPLEE KTRQQVSSLA GAVH------ --------TH HADVERERTY NLAENIDAQL KQMVQDLKEV IEHIN-ATSQ PADAAD---- --------PV NQISKILSAH MDSLQWLDSN SGALQQKL
Oncorhynch   SAPPVMSYMQ LEGLINKWSL ELEDQERHFL QQATQVNAWD RTLVENGEKI TSLHREMEKV KLDQRRLDQE LDFILSQQKE LEDLLSPLEE SVKEQSGTIY ---------- --------MQ NADEERERTY KLAENVDAQL KRMSQDLKEI IEHLN-TSSG PADNSD---- --------PL QQICKILNAH MDSLQWIDQN SVLLQRRV
Xenopus_la   STATAMTYAQ LENLINKWSL ELEDQEKHFL QQATQVNAWD RTLMQNGERI TTLHREMEKV KLDQKRLDQE LDFILSQQKE LEDLLTPLEE SVKEQSGTIY ---------- --------LQ HADEEREKTY KLAENIDAQL KRMAQDLKEV IEHLN-TSAG PGDASN---- --------PL QQICKILNAH MDSLQWIDQN SALLQRKV
Homo_sapie   AASSAMTYAQ LESLINKWSL ELEDQERHFL QQATQVNAWD RTLIENGEKI TSLHREVEKV KLDQKRLDQE LDFILSQQKE LEDLLSPLEE LVKEQSGTIY ---------- --------LQ HADEEREKTY KLAENIDAQL KRMAQDLKDI IEHLN-TSGA PADTSD---- --------PL QQICKILNAH MDSLQWIDQN SALLQRKV
Rattus_nor   TTGPAMTYAQ LESLINKWSL ELEDQERHFL QQATQVNAWD RTLIENGEKI TSLHREVEKV KLDQKRLDQE LDFILSQQKE LEDLLSPLEE SVKEQSGTIY ---------- --------LQ HADEEREKTY KLAENIDAQL KRMAQDLKDI IEHLN-MAGG PADTSD---- --------PL QQICKILNAH MDSLQWVDQS SALLQRRV
Gallus_gal   SAPPVMTYAQ LESLINKWSL ELEDQEKHFL HQATQVNAWD RTLIENGEKI TSLHREVEKV KLDQKRLDQE LDFILSQQKE LEDLLTPLEE SVKEQSGTIY ---------- --------LQ HADEERERTY KLAENIDAQL KRMAQDLKDI IEHLN-TSGR PADTSD---- --------PL QQICKILNAH MDSLQWIDQN SALLQRKV
