# Supplementary material for: The two tempos of nuclear pore complex evolution: highly adapting proteins in an ancient frozen structure
Source: Genome Biol. 2005 Sep 30;6(10):R85. doi: 10.1186/gb-2005-6-10-r85 (PMC1257468; doi:10.1186/gb-2005-6-10-r85)
Supplement: Additional data file 9 — The datasets we used to compute ancestral sequences [file gb-2005-6-10-r85-S9.zip › a-nup214i.puz]

 12 428 I
Gibberella   SIAGDAKVRL TTPWESLPSS T----ASLLS IASRKGLVAA AGPDQVVIAT TESVRKAFEA PQ---DGDTD IRNFEPQLKI PMPMRVSQLS FTADENYLIL SAESGG---G LAVYEVQSLL SGS-----TN SAFELSTNGE TLRAMIPNPT PEKAELCAIV TNNGNLHMAN LKERQISSP- ----LKNQVS --CVSWSSKG KQLCAGLGDG TIFQMTPEGE GKGEIPRPP- ---DMDDFHV SSLTWLENHL FLSIHASNNQ ---SPPKSIY HIITRQ---- PPSSFTFQQL TDPVEPFGSD KAPHHSILR- LRDFAPALQD MLIIASTAVS EMGIVTRSKT PLATDQPAES ITGVFTLTEF LDDTKRPTLP MT-DSMDDAV PVGVALDLSA KDKVYKPIPS DVELEESPGP LPGCWALTHD GVLCAWWV
Magnaporth   SLAGDARVQL TAKWADQPAP T----ASLIS IASRKGLVAA AGPDAVHIAT TESVRKAFEA AK---VGDSE VRPFEPQAKL SLPMRISQLA FTCDEQYLII SAESGG---G LAVYDVQSVS QGS-----TQ PAMEISTSGE SLRTLLPNPN PDMAELVLAV TNNGNLLVAN LKQRGLASGP NGPVMKAGVS --SAAWSTKG KQLVAGLADG TLEQLTPDGI SKANIPKPG- ---GLDNHHV ASVAWLENNV FLVVHNVTNG ---DGP-STY HIITRHQEKG SPASYVFQKL TDPVEPFGSD KKPHHTVLR- LKDFPPDLQD VLLVSSTCRE AIGLLTRSKA PLTSTVPADK ITNVFTTTEF ADDTKRAELP MG-EDYMDTF PIGMALDLSS KDKVYKPIPT D-EMDESPGP LPGLWALNNE GVLSVWWI
Neurospora   ALKGEAKVQL TSKWNPPPAP T----ASLLS IAQHKGLVAA AGPDAFIIST TESVRKAFEA EQ---PAEGD IRPFTPQATI PMPLRVSQLA FTADEKYLIL SAEEGG---G LAVYDVDALS NGT-----TQ SAFEISTNGE ALRSLIPNPA PEFAHFCAVI TTNGNLYMAN LNERQLVSGA NGPTLRSQVS --CASWSTRG KQLVAGMADG SIIQMTPDGA EKAHIPKPP- ---GVGDYHV SSLAWLENHV FLAIYNPASG ---QDP-SVY YVITRQQQPN GQATFTYNKM TDPVEPFGAE KAPHHSVLR- LKDFPPSLTD LLLVSSTATE SIGLLTRSKT PLAADKP--- VVNAFTTTEF ADDTKRALLP MS-EDMTETF PVGTALDLSA KDKVYKPIPT D-EINESPGP LPGLWVLNND GVLSAWWI
Schizosacc   ALKIGATSSL SNSSLGLPEY S-----NLFA INNLKSLFVA GVPNYLIIGS TLDLQKSLID ADEN-VDANV LKDSASIRHV SLPDAKFSMV SFSSNGEFVI AYDFVS--FE LSVYETDALL KNS------- --ATSIYKAV FPDLVQVLPN PEINNLVILR NLKLEVFLLS LSKFQVESPL AKDAT----- --CAAWSRRG KQCVIGFNNG TMSQYTPAGE IKLRIPRPP- ---SLENYFV ECISWIENRE FVVFYSPLTS LSNESDEPPH ESECFVISVG MNGHFNFGKA GDPTPPFGAV NRRDHHYIAS LHAWKPDLRS LVVVANTASA DLGVLALS-- ---------M EKNQWSILNI VDETKRASLP YSNKKDSDSS PTALVMDFTA TDRISKPLDP T-EAPADCSP LPIVWVFNDE FQLVAYRI
Drosophila   QFKLHHKIVA FK-KCGEPRS N----VNLLA VSSSRGLLFA GSPTQPELK- ----VIIVKD L----VNAKS TGQQPQARLV PLPSIPNYIA CSSDGNLLAV NHTQNG-TSL LSIYAVLSFM TPD----VRP IYNIRLAAED HVHGVQLLWN PVLPNSLAVV LSNGALAMYA LKEGGNFEMH SLDKN-QQVK --CGCWSPKG KQIVLGFPGG TVKQFKPDLT LAKTLLCPP- -NIHDAPFDT IAIQWLSTFQ FAVIFLQHG- -------EDC SPSLYILNAP KAGAPSYINY YDICYSMNGP RNHQFVF--- ---SHVPQWN LLLVVSANGV EVGIMRS--- -------TEA GDTPAWQQLT LLDEARIEMP LS-EDKDETF PLGFAFDTST THQLTINE-- -----KKLQT MPMVHVLSSD GELLSFNF
Anopheles_   KFKLQSKVPI FK-GDGNAKN G----CSLLA TASVHGLVFA G-TVGAELR- ----VLKLQD I----TADRV INETVPLRTV PLPSEPYQLA VSCDHGMLAV DVVANG-VPF VYIYSVPSFL TGS----IVK LAEIKTSPQP AVRSTQLCWN PVMHNVLAVR TEAGGLSVYT LKEPTGLEFH SLDANNPAER AQCACWSPKG KQLVVAFANG KLVQYKPDLK PARTIVCPPG VLEGGGGFEV LAVQWLSTYQ FAAVFMPHR- -------DDT VPALFIVNAP KAGSPVFINY DDICYSQSGP RRGQVFL--- ---QHILPWN LLLMASANSM EVGILGT--- -------TES GEAPTWCQWT TTDEARAELP LT-ADKQETF PIGLALETGC THELVIGE-- -----QTFPV MPMIHLLSTY GQLVSFNV
Caenorhabd   HFHTCRKFRL FSSKSDGYSQ NEINIRNRVA TSSQLGVTFV TVNSNQLSCF HTKSLLGYKI TREN-MNVEV TDLPIKTIRL HGVVLINDMG VNSDGTVLGV LHTKNN-DVS VDVFDIKKIC TSSSIEPFKP LCTTRVGTEQ INQGSCLEWN PAFPDTFAAS STDRSILVAK INVQSPANQK LVGIGKFGAV TTAISWSPKG KQLTIGDSLG KIVQLKPELE VVRSQHGPE- --NKPNYGRI TGLCWLATTE WLVSLENG-- ---------T DQDAYLMRCK KDKPTEWIQF HELSYSSSKW PLPPQLFP-- -ATQLLVDWN VVIVGNSKTS EISTVG---- ---------- -KRDDWQTWV PVEGESIYLP TT-SSGKDTV PIGVAVDRSM TDEVLLNPDG S----QRHRP SPLVLCLTND GILTAHHI
Caenorhab0   YYHTCRKFRI FSEKVDTVPA G-KTIRNRLA TSSQLGVTFA LVGTNQLLCF PTKSLLSYKV TREN-MIVEV TDLSAKSIGL HGVEEINDMG VNSDGTLLAV LQTRNN-DVS VDVFDIKSLC SAVSSVPFKP ICSTRVGTEQ VNQGSCFEWN PAFPDTFAAS STDRSIMVAK IDVKNPSSQK LIGIGKLGAI TTAISWSPKG KQLTIGDSLG KIVQLKPELD VVRSQAGPK- --HTPAYGKV TGLCWLATTE WLVSFERG-- ---------T DHDAYLMRCK KDKPTEWMQY HELSYSSSKW TFPAFLFP-- -ASQLLVDWN VVIVGNSKTS EIATVG---- ---------- -KRDEWQTWV PVEGEGIYLP TT-ASGKDTV PIGLTIDRSM AEEVSLEQDG S----RKHRP SPLVLCLTND GVLTVHHV
Xenopus_la   QFRQLKKVRL FDYPADLPKQ R----SNLLV ISNKYGLLFV GGFMGLKVFH TKDILVTVKP K----ENANK TVVGPQGIHV PMNSPIHHLA LSSDNLTLSV CMTSAEQGSS VSFYDVRTLL NES-KQNKMP FASCKLLRDP SSSVTDLQWN PTLPSMVAVC LSDGSISVLQ VTDTVSVFAN LPATLGVTS- ---VCWSPKG KQLAVGKQNG TVVQYLPSLQ EKKVIPCPS- FYDSDNPVKV LDVLWLSTYV FTVVYAAADG ---SLEASPQ LVIVTLPKKE DKRAERFLNF TETCYSICSE RQHHFFL--- ---NYIEDWE ILLAASAASV DVGVI----- -------ARP PDQVGWEQWL LEDSSRAEMP MT-ENNDDTL PMGVALDYTC QLEVFISES- -----QILPP VPVLLLLSTD GVLCPFHV
Homo_sapie   QFRALKKVRI FDSPEELPKE R----SSLLA VSNKYGLVFA GGASGLQIFP TKNLLIQNKP G----DDPNK IVDKVQGLLV PMKFPIHHLA LSCDNLTLSA CMMSSEYGSI IAFFDVRTFS NEA-KQQKRP FAYHKLLKDA GGMVIDMKWN PTVPSMVAVC LADGSIAVLQ VTETVKVCAT LPSTVAVTS- ---VCWSPKG KQLAVGKQNG TVVQYLPTLQ EKKVIPCPP- FYESDHPVRV LDVLWIGTYV FAIVYAAADG ---TLETSPD VVMALLPKKE EKHPEIFVNF MEPCYGSCTE RQHHYYL--- ---SYIEEWD LVLAASAAST EVSIL----- -------ARQ SDQINWESWL LEDSSRAELP VT-DKSDDSL PMGVVVDYTN QVEITISDE- -----KTLPP APVLMLLSTD GVLCPFYM
Mus_muscul   QFRALKKVRI FDSPEELPKE R----SSVLT ISNKYGMLFA GGTNGLNVFP TKSLLIQNKP G----DDPNK IVDTIQGLNV PMKFPVHHLA LSCDSLTLSA CMMSSEYGSI IAFFDVRTFS NQA-KPLKRP FTYHKVSNDA SGMVNDMKWN PTVPSMVAVC LADGSISVLQ VTDVVKVCAT LPPSTGVTC- ---VCWSPKG KQLAVGKQNG TVVQYLPTLQ EKKVIPCPP- FYESDHPVRV LDVLWIGTYV FTIVYAGADG ---TLETCPD VVMALLPKKE EKHPEIFVNF MEPCYSSCTE RQHHYYL--- ---SYIEEWD LVLAASAAST EVSIL----- -------ARQ NDQTNWESWL LEDSSRAELP VT-DKSDDSL PMGVAIDYTN EVEVTINEE- -----KTLPP APVLLLLSTD GVLCPFYM
Drosophil0   QFKVHNKYAA FK-KCGEPRS N----VNLLA ISCSRGLLFA GNPTQPELKS TNVPILAVVI LKDLANSNKS LGEQPQARSV PLPSVPNYIS CSADGTLLAV NLTQNG-TGL LNIYSVPTFL AAD----VKL VYSIRLASED YIHAVQLLWN PVLPGSLAVV LSNGALGMYT LKEGDTFEMH SLDKS-QQVK --CGCWSPKG KQIVLGFPGG KIQQFKPDLT PAKTLVCPP- -NIHDAPFDT IAIQWLSTYQ FAVVFLQHG- -------EDC SPALYILNAP KGGSPSYTNY YDICYSLNGP RNHQFFF--- ---NHVAQWN LLLVTSANGV EVGIMGT--- -------FES GDTPVWQQFT LLDEARIELP LSEGTQEETF PLGSVYDTSS THQLTINE-- -----QKLPT MPMVHVLGTD GTLLSFNF
