# Supplementary material for: The two tempos of nuclear pore complex evolution: highly adapting proteins in an ancient frozen structure
Source: Genome Biol. 2005 Sep 30;6(10):R85. doi: 10.1186/gb-2005-6-10-r85 (PMC1257468; doi:10.1186/gb-2005-6-10-r85)
Supplement: Additional data file 9 — The datasets we used to compute ancestral sequences [file gb-2005-6-10-r85-S9.zip › a-nup155i.puz]

 17 183 I
Plasmodium   NLRIYTNIGR LIS------S CLLNYEKLIC MGWNKDNDLI FLFDDN-IVR VYSCFCEKKY VFSLDDNI-K NEGILYGKII DEGIVIITEK LNVYVNYYFS GSNCVRYP-- ------YIDL KEKPSCVCSV NEDQLNDDLN FENNYFDNRA SNNLIKLNLK SYITNPFDFK KGNTNENTAM SSN
Plasmodiu0   NLKIYTNIGR LIS------S CRLNYDGLIC FGWNKNNELV LLFKDN-IVR VYSCFCEKIF VFSLDENI-K NEGISYGSIC EDGIIIITEK LNIYVNYGFS GTNCIKYP-- ------NVEL KGKPYCVSHI DEDQLNDELN IEQNYFDTKP NNDILRLNIK NYITNTFEKK ESTTQN--LN SKN
Cyanidiosc   TVPLPAALLA QYQ--YLESK SFMGLLPQIG RAWISIDHRL FLWDYV-EGS DFAVYEELDQ VISCVALA-T PRPGVFIDEI EYLLVIATAL QVVLLGIVRS PNSRARS--R GSRGSDSVTL VPTGLSVPTD GVVMLKIEVS HHTGRIFMAG RDG--SLHEL VYEPQSWFG- NVPKARRVNR SRG
Arabidopsi   TWELPSVLIE RYNTAGGEGT ALCGIFPEIR RAWASVDNSL FLWRFDKRDG QCPEYSGEEQ AICAVGLA-K CRPGVFVEAI QYLLVLATPV ELVLVGVCCT EGPDGRDP-- ----YAEISV QPLPDYTISS DGVTMTCVTC TNKGRIFMAG RDG--HIYEL LYTTGSGWN- KRCRKVCLTA GVG
Neurospora   MYPIPDQVFE RLN--RGEVN TQLGLFADIN YAWAAIDSSL FLWDYTHPNP ELIGYEDATT TITAVALV-P PKPGVFVSNI THILVVATGT EIVLLGVSAT PTPSGSK--- ------TVAL YQTKMAVHRG STDVSLIIGT -SNGRIFFGG YTD-TDIYEL LYQQEERWFS SRCAKVNHTH PGW
Gibberella   MYPIPNQVFD HYN--AGELQ TLMGLFAEIN HAWVVIDNSL FLWDYTHPDP ELIGFEDSPH TIHAVALV-P PKPGIFVGSI THILVVATSQ EIVLLGVSAT DTPSGTK--- ------SVNL YQTKMNLPLR GTDVRVITGS -SNGRIFFGG SND-IDINEL YYQSEEKWFS NRCGKINHTN PGW
Magnaporth   MYPIPDRIFE TLN--MSNLT TKLGLFAEIG YAYACIDNAL LMWNFSQPNP EIIGFEDQPH SIQTVALV-P PKPGVFLSSI THILVVATSQ DLILLGIAAS SSPNGLK--- ------TIEL YSTKMALGTP SSHVSHIVGT -SAGRIFFGS SDE-TDIYEL CYQQEEKWFS GRCSRINHSQ PGW
Aspergillu   MYNIPDQIFD QYN--LAQVS TSMGLLAELN HAWVAIDNAL YLWDYTHTNP QLVGFEDQPN SINAVKLA-K PRPGVFLPSI THLLVISTTA EVLLLGMKCE PTPGGSY--- ------QVTL YQTGMSTSVR GLDIHIIASS DATGRIFFAG SSD-NDVYEL TYQQEEKWFQ GRCSKINHTS SRI
Schizosacc   VVNIPDRIFE QYN--RTECF TQMGLFAEIQ RAWITVDNRL FLWDYL-SGQ NFQAYEDLSH TIVNVKLV-R PKANVFVSEI QHLLVIATSQ EMLLLGVTID EKTG------ ------ELSF FSTGIQISVQ GINVNCIVSS -EDGRIFFSG NKD-PNLYEF SYQLEEGWFS RRCSKINITG SVF
Encephalit   KRREMSIPRI EYK------- -RSGILPVMG ALWFSNGKNL VIWKYE--SN EEEEIGTFSS EVLEVMVF-V PRAGIFNERI SHCLFVATEK QVMIYGV--- ---------- ------EKDT FCLVNTDFVA SSPSSVRCAA VENGDVFIGC ENG--GVYQV VYKSVDSWSF KIMHVYDPSS SIL
Drosophila   KSAIPNEILE HFK--HIKCH CTMGLFPEIG RAWLTIDSEI YIWTFN-QTR DVAYYDGLSH LIVSVGLV-K PKPGVFVQDV KYLLVLTTPI EVIVLGVTFG ES-------- ---SYNEMQL MNRPVFVIGT DNVSISVIKG TDDGRIFLGG RDG--CLYEI YYQAESSWFG KRCKKINLSQ GLV
Danio_reri   RVPLPPELVE QFG--HMQCN CMMGVFPEIS RAWLTIDNDV FMWNYE-DGS DVAYFDGLSE TILSVGLV-K PKPGIFQPHI HFLLVLATPV DVVILGLSFP KVQTG----L NDSTCGAMQL LPDPLYTIPT DNTYLLAITS TDTGRIFMAG KDG--CLYEV AYQAEAGWFS QRCRKINHSK SSL
Takifugu_r   RVPLPPELVE QFS--HMQCN CMMGVFPEIC RAWLTIDNDI FMWNYE-DGG DVAYFDGLIE TILAVGLV-K PKQGILQPHI HYLLVLATSV DVVILGLSFP KGQAG----L NDSMSGGMQL LPDPLFSIPT DNTYMVSITS TDLGRIFMAG KDG--CLYEI AYQAEAGWLS QRCRKINHSK SSL
Xenopus_la   RVPLPPELIE QFG--HMQCN CMMGVFPEIS RAWLTIDSDI FMWNYE-DGG DLAYYDGLSE TILSVGLV-K PKTGIFQPHI RFLLVLSTPV DIVILGLSFA NLQPGN---L NDSISGGMQL LPDPLYSLPT DNTYLLSITS TDNGRIFLSG KDG--CLYEV EYQAEAGWFS QRCRKINHSK SSL
Homo_sapie   RVPLPPELVE QFG--HMQCN CMMGVFPPIS RAWLTIDSDI FMWNYE-DGG DLAYFDGLSE TILAVGLV-K PKAGIFQPHV RHLLVLATPV DIVILGLSYA NLQTGSG-VL NDSLSGGMQL LPDPLYSLPT DNTYLLTITS TDNGRIFLAG KDG--CLYEV AYQAEAGWFS QRCRKINHSK SSL
Mus_muscul   RVPLPPELVE QFG--HMQCN CMMGVFPPIS RAWLTIDSDI FMWNYE-DGG DLAYFDGLSE TILAVGLV-K PKAGIFQPHV RHLLVLATPV DIVILGLSYA NVQTGSG-IL NDSMCGGMQL LPDPLYSLPT DNTYLLTITS TDNGRIFLAG KDG--CLYEV AYQAEAGWFS QRCRKINHSK SSL
Thalassios   VIPLPGVVAA ALD--DTKTL SLSGLLPELR AAWTSVDARL FLWSYA-QRG RFAAKEFDQ- AVVAVGLVAR PAPGVFTSKV RHVLVVATTV EVLLLAVVPD DNQTDGA--- -------SFK LQRTKLSVST DKCVVRRIVT TRSGRVFFGG SDG--ALYEF LYAPEQKAAA DRNSLLGAAL TNV
