# Supplementary material for: The two tempos of nuclear pore complex evolution: highly adapting proteins in an ancient frozen structure
Source: Genome Biol. 2005 Sep 30;6(10):R85. doi: 10.1186/gb-2005-6-10-r85 (PMC1257468; doi:10.1186/gb-2005-6-10-r85)
Supplement: Additional data file 9 — The datasets we used to compute ancestral sequences [file gb-2005-6-10-r85-S9.zip › a-nup153i.puz]

 5 387 I
Xenopus_la   KIRSRRYHLS SGRTPYSKSR QRQQGIISRV TDTVKSIVPG WLQKYFNKQE EEHDRVHSAS EVIVNDTEAR ENNAQHHIYD DDDEEGNSPT DGRVTPEPVI NVDEEVPSTS QSAINNTDAL TRPSLHRASL NFNIFDSPAL NCQPSTSSAF PIGTSGFSLI KEIKDSTSQH DDDNISTTSG FTSRASDKDL AVSKNVSVPP LWSPEVDRSQ SLSHNSSMTS KKPTFNLSAF GSLSPSLGNA SILNR-QLGD SPFYPGKTTY QG-AAAVRSS RVRATPYQAP LRRQVKAKPA AHSQQCGVTS SAARRILQSL EKMSSPLADA KRIPS--NSS LSHTPEKNVM DIPENPSKRK KVESPFPPVQ RLVTPKSISV SANRSLYIKP SLTPSAV
Homo_sapie   KIRTRRCHQG -PIKPYQQGR QQHQGILSRV TESVKNIVPG WLQRYFNKNE DVCSCSTDTS EVPR---WPE NKED-HLVYA DEES--SNIT DGRITPEPAV -SNTEEPSTT STASNYPDVL TRPSLHRSHL NFSMLESPAL HCQPSTSSAF PIGSSGFSLV KEIKDSTSQH DDDNISTTSG FSSRASDKDI TVSKNTSLPP LWSPEAERSH SLSQHTATSS KKPAFNLSAF GTLSPSLGNS SILKTSQLGD SPFYPGKTTY GGAAAAVRQS KLRNTPYQAP VRRQMKAK-Q LSAQSYGVTS STARRILQSL EKMSSPLADA KRIPSIVSSP LNSPLDRSGI DITDFQAKRE KVDSQYPPVQ RLMTPKPVSI ATNRSVYFKP SLTPSGE
Rattus_nor   KIRTRRCHQG -PVKPYQQGR PQHQGILSRV TESVKNIVPG WLQRYFNKSE NACSCSVNAD EVPR---WPE NREDEREIYV DEN---TNTD DGRTTPEPTG -SNTEEPSTT STASNYPDVL TRPSLHRSHL NFSVLESPAL HCQPSTSSAF PIGSSGFSLV KEIKDSTSQH DDDNISTTSG FSSRASEKDI AVSKNTSLPP LWSPEAERSH SLSQHTAISS KKPAFNLSAF GTLSTSLGNS SILKTSQLGD SPFYPGKTTY GGAAAAVRQN KVRSTPYQAP VRRQMKAK-Q LNAQSYGVTS STARRILQSL EKMSSPLADA KRIPSAVSSP LNSPLDRSGI DSTVFQAKKE KVDSQYPPVQ RLMTPKPVSI ATNRTVYFKP SLTPSGD
Mus_muscul   KIRTRRCHQG -PVKPYQQGR PQHQGILSRV TESVKNIVPG WLQRYFNKSE NACSCSPDAD EVPP---WPE NREDEHAIYA DEN---TNTD DGRITPDPAG -SNTEEPSTT STASNYPDVL TRPSLHRSHL NFSVLESPAL HCQPSTSSAF PIGSSGFSLV KEIKDSTSQH DDDNISTTSG FSSRASEKDI AVSKNTSLPP LWSPEAERSH SLSQHTAISS KKPAFNLSAF GTLSTSLGNS SILKTSQLGD SPFYPGKTTY GGAAAAVRQN KVRSTPYQAP VRRQMKAK-Q LNAQSYGVTS STARRILQSL EKMSSPLADA KRIPSAVSSP LNSPLDRSGI DNTVFQAKKE KVDSQYPPVQ RLMTPKPVSI ATNRTVYFKP SLTPSGD
Gallus_gal   KIRTRRYHLG -AAKPP-YGR S-RQGIISRM TESVKNIVPG WLQKYFNKSE DEC---VDTN ESTN---QEE NPVNYHHDYG DED---TIMT DGRVTPEPAG -INLEEPSTS RSALNFSVVL TRPSLHRSHL NCTVLDSTVP PCQPSTSSTL GIGNPGLSLV KEIKDSTSQH DDDNISTTSG FSSRASDKDI AVSKNNSAPL LWSTEAERSH SLSQHSASSS KKPAFNLSAF GALSPSLGNT SVFKTSQLGD SPFYPGKTTY GGAAAAARQT KVRIAPYQTP VRRQMKAK-Q ANVQSYGVTS STARRILQSL EKMSSPLADA KRIPSSVTSP LSSPVDRSVL GITGFHSTRK QMESQHPPVQ KLVTPKAISL SGSRTQYFKP SLTPSAD
