# Supplementary material for: The two tempos of nuclear pore complex evolution: highly adapting proteins in an ancient frozen structure
Source: Genome Biol. 2005 Sep 30;6(10):R85. doi: 10.1186/gb-2005-6-10-r85 (PMC1257468; doi:10.1186/gb-2005-6-10-r85)
Supplement: Additional data file 9 — The datasets we used to compute ancestral sequences [file gb-2005-6-10-r85-S9.zip › a-mad2i.puz]

 25 199 I
Giardia_la   NAITLRGSTA IVTEYFAYSI NSILYLRGIY GQDSFMSQQK YGLPLMVAKD PALSKYLGE- VLQRVA-EWL MSGKVQKLVM VLLPIGGS-E PIEKWEFNVE NEGVQAG-AT SSKPEADVQR EIQAILRQIN ASVSFLPVIS DPVTFDIMIY TD-AAVPTPA EWEECPGRDH VHNA---VEV KFRDFSTKIH KVDTAVIYK
Cyanidiosc   --ISLRGSTD TVIEFLRCAI YSILYQRGIY PPEMFRRASK FGTSVLVAQE AQLDSYIER- ILQRHLRLWV LRGSVHRVVL AFAATADPGR ILERWHFDLH MEQRATEDSS VPRDESVVMR EIQAIIRQIT ASVTFLPLLD EPCSFDLLVY TDPALEADAN EWEESDAK-L ITAP-RCEQV KLRSFTTNVH RVETGVAY?
Chlamydomo   ?????????? ?????????? ?????????? ?????????? ????????SD DSLNKYLTT- VLSQTK-AWL ESGKLRQLVL VITDANTS-E VMERWTFDVE TNQEAVAGKV PEKAESEIKG EIAGILRQIC ASVSFLPLLD TRCSIDILVY TD-NVDEVPA EWEDSDAR-N IKNA---EVV SLRAFSTKVH NVKTMVAYK
Arabidopsi   DIITLHGSAA IVSEFFCYAA NSILYNRAVY PEESFVKVKK YGLPMLLIED ESVKSFMSN- LTSQIS-EWL EAGKLQRVVL VIMSKATG-E VLERWNFRIE TDNEVVDKVS REKSDKEIMR EIQAIMRQVA SSVTYLPCLD ETCVFDVLAY TD-TDVAVPF TWIESDPK-L IANP---QMV KLHGFDTKIH KVDTLVSYK
Oryza_sati   DIITLRGSAA IVSEFFGRSR SPILYNRGVY PEESFTKVKK YGLTMLLTQD EGVKTFIAN- LNTQLS-EWL EAGKLQRIVL VIMSKATS-E VLERWNFSIQ TDPEVVDKVI KEKSDKEIMR EIQAIMRQVA SCITYLPCLD EPCIFDVLAY TD-MDVAVPF TWVESDAK-L IENP---QMV KLHSFDTKIH KVDTLVSYK
Zea_mays@A   DIITLRGSAA IVSEFFGYAA NSILYNRAVY PEESFSKVKK YGLTMLLTQD EGVKNFIAS- LTSQLS-EWL EAGKLQRIVL VIMSKATS-E VLERWNFNIV TDAEVVEKAI KEKSDKEIMR EIQAIMRQIA SCITYLPCLD EPCVFDVLAY TD-TDVDAPG TWVESDAK-L IDNP---QMV KLHSFDTKIH KVDTLVSYK
Dictyostel   TNISLKGSTE IVTEFFSYSI NTILFQRGLY PPESFTRVAK YGLPILVTND QSLKDYLDN- VLKQLS-EWL LSGDVQKLVL VITDIVTK-E VLERWVFDVT TDIPKEGEAP RQKPEKEIMN EIQAIIRQIT ASVTFLPLLP NACTFDLLVY TS-KDLAVPQ KWEESDPK-F ITNS---QQV KLRSFTTTIH KVESMVAYK
Ustilago_m   THLTLKGSTA LVHEFFNYSV QSILYQRGIY PSDDFKTVKK YGLQMLTTTD DGLIEYLDT- AMAQLK-TWL ERGDVTRLVV VIIEKDSG-E TRERWQFDVD VINTPLD-EK PKKTDAQVRA EIAAIIKQIT ASCTFLPVLD EPCAFQILAY TN-KDAQAPA EWIDSDAR-L IAEGQ-AEQV RLRSFSTHVH RVDAMVAYR
Neurospora   HRLSLKGSAK LVAEFFQYSI HTILFQRGVY PAEDFTTVKK YGLNMLVSAD DQVRAYIKR- IMSQLH-KWM VGSKISKLVI VITDKDTG-E HVERWQFDVQ IFSKAAQSPP LDKTEAEIQA EIAAIFRQIT ASVTFLPQLS GDCTFNVLVY AD-ADSDVPV EWGDSDAK-E IVNG---ERV QLRGFSTTNH RVDTLVSYR
Schizosacc   -NFSLKGSSK LVSEFFEYAV NSILFQRGIY PAEDFKVVRK YGLNMLVSVD EEVKTYIRK- IVSQLH-KWM FAKKIQKLIL VITSKCSG-E DLERWQFNVE MVDTADQF-- -KEDELRVQK EIQALIRQIT ATVTFLPQLE EQCTFNVLVY AD-KDSEVPT DWVDSDPR-I LRDA---EQV QLRSFSTSMH KIDCQVAYR
Drosophila   NCITLKGSAQ IIVEYLKYGI NSILFQRGIY PAEDFNNTQQ YGLTILMSKD PKIKTFLQN- VLSQTE-EWL SKNMINKISM VITNAHTK-E VLECWDFNMQ AE-LGDGDAT TTKELSRIQN EIRDVMRQIS ATVSYLPLLD CICTFDIMIH TL-QNTELPA KWDET-GAIV IQNP---QAV QLRSFSTGLH KVDTVVNYK
Caenorhabd   NAISLKGSAQ LVKEFFHFGL NSILYQRALY PSDSFKREKK YGLTLWVAHE KKLQAFMDP- LLQQVE-YWL AKRQLKRLVM VISEVKTK-E VVERWQFDIH TENLAEEGAH RVKEEKKIRQ EISDVIRQIT ASVSFLPLLE EPVSFDVLIY TG-KDTQAPE DWTESGAC-L IQNS---ETV QLRSFSTSVH SVNTNVQYK
Caenorhab0   NAITLKGSAT LVKEFFHFGI NSILYQRALY PADSFKREKR YGLALFVTHD KKLQAFMDP- FLQQVE-YWL AKKQLKRLVM VISEVKTK-E VVERWQFDIH TEDVAEDGAH RVKDEKKIRQ EMSDVLRQIT ASVSFLPLLE EPCSFDVLIY TG-KDTQAPE DWTESGAC-L IPNS---ETV QLRSFSTSVH GVNTNVQYK
Ciona_inte   NKITLKGSAA IVSEFFFYGI NNILYQRGVY PPEMFKQEKK YGLTILTTTD PNLLTYLNEN VLPQLT-EWI EQGVVKRLVV VIRECETN-E TLERWQFEIE CQSDGKENNP KSKDISVINS EIRAVIRQIT ATVTFLPLLE VPCSFDLLFY TN-HDLVAPE HWEDSSAC-L INNS---EVV KLRSFSTSVH KVDGAVSYK
Oncorhynch   KGITLKGSAE LVAEFFSFGI NSILYQRGLY PPETFSRVAQ YDMSLQLTTD TKLKNYLTN- VVSQLK-EWL FDCTVQKLVL VITCLETS-E VLERWQFDIE CDKSAKEIAP REKSIKSIQD EIRSVIRQIT ATVTFLPLLE TACAFDLLVY TD-KDLEVPD KWEESGPQ-I IDQS---EEV RLRSFTTSIH KVNSMVAYK
Oryzias_la   KGITLKGSAE LVAEFFSFGI NSILYQRGIY PPETFTRVTH YDMSLQVSTE PRLNNYLTN- VVSQLK-EWL FECSVQKLVL VITCLETN-E VLERWQFDIE CDKSAKESAP REKSIKTIQD EIRSVIRQIT ATVTFLPLLE TQCSFDLLVY TD-KDLVVPD KWEESGPQ-I IDQS---EEV RLRSFTTSIH KVSSMVAYK
Danio_reri   KGITLKGSAE LVAEFFSFGI NSILYQRGIY PAETFTRVTQ YDMSLQLTTD TKLKNYLTN- VISQLK-EWL FECTVQKLVV VITCLETN-E VLERWQFDIQ CDKTAKESAP REKSIKAIQE EIRSVIRQIT ATVTFLPLLE TACAFDLLIY TD-KDLEVPE QWEESGPQ-L IDQS---EEV RLRSFTTSIH KVNSMVAYK
Xenopus_la   EGITLKGSAE IVSEFFFCGI NSILYQRGIY PSETFTRIQK YGLTLLVSTD PALKEYLNK- VTDQLK-DWL YKCQVQKLVV VITSIDSN-E ILERWQFDIE CDKTVKD-IV REKSQKVIQE EIRSVIRQIT ATVTFLPLLE TACAFDLLIY TD-KDLEVPE KWEESGPQ-F VSNS---EEV RLRSFTTTIH KVNSMVAYK
Homo_sapie   QGITLRGSAE IVAEFFSFGI NSILYQRGIY PSETFTRVQK YGLTLLVTTD LELIKYLNN- VVEQLK-DWL YKCSVQKLVV VISNIESG-E VLERWQFDIE CDKTAKDDAP REKSQKAIQD EIRSVIRQIT ATVTFLPLLE VSCSFDLLIY TD-KDLVVPE KWEESGPQ-F ITNS---EEV RLRSFTTTIH KVNSMVAYK
Mus_muscul   QGITLRGSAE IVAEFFSFGI NSILYQRGIY PSETFTRVQK YGLTLLTTTD PELIKYLNN- VVEQLK-EWL YKCSVQKLVV VISNIESG-E VLERWQFDIE CDKTAKEEVR REKSQKAIQD EIRSVIRQIT ATVTFLPLLE VSCSFDLLIY AD-KDLVVPE KWEESGPQ-F ITNS---EEV RLRSFTTTIH KVNSMVAYK
Rattus_nor   QGITLRGSAE IVAEFFSFGI NSILYQRGIY PSETFTRVQK YGLTLLVTTD PELIKYLNN- VVEQLK-EWL YKCSVQKLVV VISNIESG-E VLERWQFDIE CDKTAKEEVR REKSQKAIQD EIRSVIRQIT ATVTFLPLLE VSCSFDLLIY TD-KDLVVPE KWEESGPQ-F ITNS---EEV RLRSFTTTIH KVNSMVAYK
Gallus_gal   ?????????? ?????????? ?????????? ?????????? ?????????? ???????QQ- RGGTDE-RVA LQVHCATPGG GLSSIENN-E VLERWQFDIE CDKNARGEAP REKSQKAIQD EIRSVIRQIT ATVTFLPLLE TACAFDLLIY TD-KDLVVPE KWEESGPQ-F IANS---EEV RLRSFTTTIH KVNSMVAYK
Leucoraja_   EGITLRGSAD IVAQFFSYGI NSILYQRGIY PPESFTRVQK YGLTMLVTTD LVLNNYLKN- VVGQLK-DWL CNHFVQRLVV VVNSIETN-E VLERWQFDIE CDKTMTENEA REKSEKAIQD EIRSVIRQIT ATVTFLPLLD AACSFDLLIY TD-KDLEVPE MWEESGPQ-F INNS---EEV RLRSFTTTIH KVNSLVAYK
Aedes_aegy   NAITLKGSAA IITEYLNYGI NSILFQRGIY PPEQFTSVQQ YGLTILMSKD EKIIAFLQN- VLCQVQ-DWL SRNEVEKISM VITNVHTK-E VLECWDFKVQ NEPGDGPKPT SSKELKKIQA EIRDVMRQIA ATISYLPLIE YICTFDVLIH TL-KQTDVPE KWNETGDV-Q IQNA---QTV QLKSFSTGLH KLDTIVNYK
Thalassios   NLITLKGSTE IVTEFFSYSI NSILYQRGIY PAESFKQVQK YGLNMLVTDD DKLNDFFTK- FLQQLS?DWL LKGEVQKLVL VITGIGTQ-E VLERWAFEVH AETGTGEGTA ASKPKKEIMS EIQAIIRQIT ASVSFLPLLE EQCTFDLLVY TD-KNSEVPA LWEESDPR-Y IKDS---AEV RLRSFSTKVR ---ALVSVK
