# Supplementary material for: The two tempos of nuclear pore complex evolution: highly adapting proteins in an ancient frozen structure
Source: Genome Biol. 2005 Sep 30;6(10):R85. doi: 10.1186/gb-2005-6-10-r85 (PMC1257468; doi:10.1186/gb-2005-6-10-r85)
Supplement: Additional data file 9 — The datasets we used to compute ancestral sequences [file gb-2005-6-10-r85-S9.zip › a-lumai.puz]

 7 383 I
Mesorhizob   SVSWFGRIKR AVGGVIFGLL LIVLMVIGLF WNEGRAVQTA RSLAEGAGAV VAI--NADSV DAGNDGRLVH VSGPVTADGS LSDPDFGIAA QGLRLSRSVE MYQWKEESKS ETTKKLGGG- EETETTYSYS KVWDDSQIDS SDFKKPDGHQ NPP-MAIHSR VFQIPQGKLV AFDLDTPVLD RIDGDKAYSL SANQSATIKA AYTGTKP--- -----LSIVD GRIYLGNDNT TPALGDYRIG YELAPLGV-- --------VS IVARQAGSRF EPYQTQAGDA LLMVDTGNVP ADKMFAEAVS ANTLITWLLR AGGLLLLTIG FALFLSPIGV ILDVIPFLGS MARMGTGIIA --FFLAILVG TTTIAIAWFW YRPVLAAGIL ATG
Drosophila   MASLSETLRS HWHIALFGVI LFVAGGTELY WNEGRAVHNM MALDEAHADI YSVRFTEEEQ EVGLEGRIVH LSGPILVGEP LTEPDYNIQL LAVKLRRRVQ MYQWVEEAVE HNYGDSVGTT HSDSRTYYYT REWRDKIVDS RNFYNRHGHT NPSHFPIESH VQVADAVFIG RYELGAEVKE KFNNYQELTS DIRPEDSGVK LHLG------ ---------- -IYYHTNDVF NPEVGDLRLL FSFAGMEG-- ------EVFS VVGKLSGNKL VPYITSRGVP VLLVYPGGLS VQEVFRLEAR AQVLHTWWWR FVGWLLIFFG VTCNTKILRL LFVRVPLLVA LAPDPQFPVT GNLLIAFSLA LTIAAVAWIL HRPVIGACLL LAG
Ciona_inte   KPGFLERVGN SCMGVLVGIC VFLISIILLY YNEGRSVAVA IMLEEGLNNV ASL---EMSS KWQFNGKLVH HIGLLEAEND IQDDYYKIKL PCVKLKRTVE MYQWIEHSQS KETNVGDKI- -ETETTYTYD LEWSSTLSQS RNFAEEIGHT NPRDFLLDST IHSLEYVTSQ GIKLSGTLID KINWFKTIHN LPVPEHSSKA TIH------- ---------T HYFYHGGDPL YPEVGDTRTS FQCAGVTRET NHVGKRDVVS IVAMLKDDKF TTYSSNNGHS IAFLYRGSVS AEQIFRSEES SNSTLTWALR FIGMILMYVG LSIMTNIITT LVDWIPVVRQ IVAFSVASFN --MTLTLFLS LLVIAFGWLR FRPLFATTLA AAS
Oncorhynch   KPGFLERLSE TAGGTVTGVV LFALSFYVLF TNEGRALRTA TSLDEGLSQV VSL-HLYSSP LDHNNNHLVH LTGPLRTLQP LHDPNYRVAV QAVKLKRQVE MYQWVEYSES RDYDEDGES- -KTETTYNYN SEWKAELINS RNFDKEIGHI NPSAMAVESV TVVASDVQVG PFSLSKGLVD QIENFQTLSL KGLPAPDSDS FLTVD----- ---------E DYFYHTQHPR RPKVGDVRVS FSYAGLSGEG TYPGPAQTVS VVAMQSYDTL KPFRTKSGDT LEIIYLEELT AEEVFEREHN NNAMLTWALR AGGWLLMFLG ISLMIRIIHT LVDWIPILRE LISVGLKLFA --LCISCSLS LLTIASGWIF YPPLVAVGLI AMA
Homo_sapie   QPGFLERLSE TSGGMFVGLM AFLLSFYLIF TNEGRALKTA TSLAEGLSLV VSP-DSIHSV APENEGRLVH IIGALRTSKL LSDPNYGVHL PAVKLRRHVE MYQWVETEES REYTEDGQV- -KKETRYSYN TEWRSEIINS KNFDREIGHN NPSAMAVESF TATAPFVQIG RFFLSSGLID KVDNFKSLSL SKLEDPHVDI IRR------- ---------G DFFYHSENPK YPEVGDLRVS FSYAGLSGDD PDLGPAHVVT VIARQRGDQL VPFSTKSGDT LLLLHHGDFS AEEVFHRELR SNSMKTWGLR AAGWMAMFMG LNLMTRILYT LVDWFPVFRD LVNIGLKAFA --FCVATSLT LLTVAAGWLF YRPLWALLIA GLA
Mus_muscul   QPGFLERLSE TSGGMFVGLM TFLLSFYLIF TNEGRALKTA TSLAEGLSLV VSP-DSIHSV APENEGRLVH IIGALRTSKL LSDPNYGVHL PAVKLRRHVE MYQWVETEES SEYTEDGQV- -KKETKYSYN TEWRSEIVNS RNFDREIGHK NPSAMAVESF TATAPFVQIG RFFLSAGLID KIDNFKALSL AKLEDPHVDI IRR------- ---------G DFFYHSENPK YPEVGDVRVS FSYAGLSSDD PDLGPAHVVT VIARQRGDQL IPYSTKSGDT LLLLHHGDFS AEEVFRREQK SNSMKTWGLR AAGWMAMFMG LNLMTRILYT LVDWFPVFRD LVNIGLKAFA --FCVATSLT LLTVAAGWLF YRPLWAALIG CLA
Gallus_gal   KPGFLERLSE TSGGMLIGLG TFLLSFYLLF TNEGRALRTA KSLDEGLSLV IPL-DNIHSV SQQNEGRLVH LAGALSTAKP LFDPSYGLSI QAVKLKRKVE MYQWVEYEDS REYEENGEI- -KKETKYSYN TEWKPEVVNS RNFDREIGHK NPSAMAVESF TAVSPNVQVG SFVLSKGLVD KIDDFKQLSL AHLEDPHADV TRGRRLFLPQ REPQASRSGG DYFYHSENPR RPEVGDLRVS FFYAGLSGHD PHLGSADKVT VIARQKGDQL VPYHTKSGDV LQILYFGDLS VEEVFQKEHE SNTMKTWALR AAGWLAMFVG ISLMTRIVYT LVDWFPVVRD LVNIGLKAFA --FCVASSLS LLTISIGWFF YRPLWALLIG LLS
