# Supplementary material for: The two tempos of nuclear pore complex evolution: highly adapting proteins in an ancient frozen structure
Source: Genome Biol. 2005 Sep 30;6(10):R85. doi: 10.1186/gb-2005-6-10-r85 (PMC1257468; doi:10.1186/gb-2005-6-10-r85)
Supplement: Additional data file 9 — The datasets we used to compute ancestral sequences [file gb-2005-6-10-r85-S9.zip › a-laminaACi.puz]

 30 374 I
Xenopus_la   GSPTRISRMQ EKEDLRHLND RLAAYIERVR SLEADKSLLK IQLEEREEVS SREVTNLRQL YETELADARK LLDQTANERA RLQVELGKVR EEYRQLQARN SKKENDLSLA QNQLRDLESK LNTKEAELAT ALSGKRGLEE QLQEQRAQIA GLESSLRDTT KQLHDEMLWR VDLENKMQTI REQLDFQKNI HTQEVKEIKK RHDTRIVE-I DSGRRVEFES KLAEALQELR RDHEQQILEY KEHLEKNFSA KLENAQLAAA KNSDYASATR EEIMATKLRV DTLSSQLNHY QKQNSALEAK VRDLQDMLDR AHDMHRRQMT EKDREVTEIR HTLQGQLEEY EQLLDVKLAL DMEINAYRKM LEGEEQRLKL SPSP
Danio_reri   VSPTRLTRLQ EKEDLRQLND RLANYIERVR QLEADKSSMQ ILLEEKEESS LREVGNVRRL YESELADARK SLDATANERA RLQIEFSQLQ EDHRKLAARN NKKECELTAA VDRWRNLEVA LNAKEADFAN LLSTNRRLET EISELKTQVP ALEAALQKVK TQLNSEMLRR VDAENQIQTL QEQLDFQKHL GEQEVREMRS RHESRLLE-L DCGRQKEFEG KLAEAMKQLR DEHETQIRQY KDELEKTFNA KLENAKQTAV KNSDFAFSTK EELAGTKLRL ESQTQQINNL QKQVVCLEAR VLELQQTLEH ERQVSQQKLS LQQQEMAALR LQMQEQLEEY ENLLDVKLML DMEINAYRKM LEGEEKRLNQ SLSP
Carassius_   VSPTRLTRLQ EKEDLRQLND RLANYIERVR QLENDKSSLQ LLVEEKEEVT RREVGSVRRL YETELADARK ALDATANERA RLQIELTQLQ EEHRRLTARN SKKESELSTA VGHWRNLEAA LNSKEADYAN VLSSNRRLEN QLSELTTQAA NLESGLQNLK TQLNSEMLRR VDAENQLQTL QEQLDFQKHL SEQEVREMRS RHESRLME-L DSGRQKEFEG KLAEAMKQLR EEHEGQIQQY KDELEKTFAA KLENAKQAAV KNSDFASSTR EELAGTKLRL ESQSIQINNL QKQNASLEAR VQELEQMLDR ERQMNQQRLS QKEQEMAEMR QQMQEQLEEH QNLLDVKLML DMEINAYRKM LEGEEKRLNL SPSP
Gallus_gal   LSPTRISRLQ EKEELRQLND RLAVYIDKVR SLETENSALQ RRVSEREQVC GREISGLKEL FETELADARK TLDDTARERA KLQIELGKLR AEHEQVLSSY AKKDSDLNAA QVKLREFEAA LNAKEAALAT ALGDKRSQEE ELEDLRDQIA QLEVSLAAAK KELADETLQK VDLENRCQSL IEDLEFRKNV YEEEIKETRR KHETRLVE-V DSGRQIEYEY KLAQALKEIR EQHDAQVKLY KEELEQTYSS KLENIRQSSE MHSCTANTVR EELHESRMRI ETLSSHIADI QKESRAWQDR VHELEDTLSK ERENYRKILA ENEREVAEMR NQMQQQFSDY EQLLDVKLAL DMEISAYRKL LESEEERLRL SPGP
Rattus_nor   FSPTRLSRLQ EKEELRELND RLAVYIDKVR SLETENSALQ LQVTEREEVR GRELTGLKAL YETELADARR ALDDTARERA KLQIELGKFK AEHDQLLLNY AKKESDLSGA QIKLREYEAA LNSKDAALAT ALGDKKSLEG DLEDLKDQIA QLEASLSAAK KQLADETLLK VDLENRCQSL TEDLEFRKNM YEEEINETRR KHETRLVE-V DSGRQIEYEY KLAQALHEMR EQHDAQVRLY KEELEQTYHA KLENARLSSE MNTSTVNSAR GGMMESRMRI ESLSSQLSNL QKDSRACLER IQELEDMLAK ERDNSRRMLS DKEREMAEIR DQMQQQLNDY EQLLDVKLAL DMEISAYRKL LEGEEERLKL SPSP
Mus_muscul   LSPTRLSRLQ EKEELRELND RLAVYIDKVR SLETENSALQ LQVTEREEVR GRELTGLKAL YETELADARR ALDDTARERA KLQIELGKFK AEHDQLLLNY AKKESDLSGA QIKLREYEAA LNSKDAALAT ALGDKKSLEG DLEDLKDQIA QLEASLSAAK KQLADETLLK VDLENRCQSL TEDLEFRKNM YEEEINETRR KHETRLVE-V DSGRQIEYEY KLAQALHEMR EQHDAQVRLY KEELEQTYHA KLENARLSSE MNTSTVNSAR EELMESRMRI ESLSSQLSNL QKESRACLER IQELEDMLAK ERDNSRRMLS DREREMAEIR DQMQQQLSDY EQLLDVKLAL DMEISAYRKL LEGEEERLKL SPSP
Homo_sapie   LSPTRLSRLQ EKEELRELND RLAVYIDKVR SLETENSALQ LQVTEREEVR GRELTGLKAL YETELADARR ALDDTARERA KLQIELGKCK AEHDQLLLNY AKKESDLNGA QIKLREYEAA LNSKDAALAT ALGDKKSLEG DLEDLKDQIA QLEASLAAAK KQLADETLLK VDLENRCQSL TEDLEFRKSM YEEEINETRR KHETRLVE-V DSGRQIEYEY KLAQALHEMR EQHDAQVRLY KEELEQTYHA KLENARLSSE MNTSTVNSAR EELMESRMRI ESLSSQLSNL QKESRACLER IQELEDLLAK EKDNSRRMLT DKEREMAEIR DQMQQQLNDY EQLLDVKLAL DMEISAYRKL LEGEEERLKL SPSP
Xenopus_l0   LSPTRISRLQ EKSDLQELND RLAVYIDKVR SLESENSLLH VQVTEREEVR SREVSGIKEL YETELADTRR SLDDTARERA KLQLELSKIS VEHQDLQASF SKKESELQSA QARFRETEAL LNSKNAALAN AQSENKSLQR EVEELNGENG QLESALALAK KQLEEEILIK VDLENRCQSL IEELDFRKNI YEEEIKETRS RHETRLVE-V DSGRQVEYEH KLFQALTEMR DQHDSQITLY KEELEQTYQS KLENARLASE MNSSAVSSTR EELTESRLRI NSLTSQLSEL QKESRAWHDR MQELEDMLAK EKDNSRKMLA EREREMADIR DQMQQQLNDY EQLLDVKLAL DMEISAYRKL LEGEEERLKL SPSP
Danio_rer0   LSPARISRLQ EKEELQQLND RLAAYIDTVR SLESENSVLQ IQIREREDVR NRELTGLRTL YETELADARK ALDDTARERA RLQIELGKIK SEQEQLQHTY AKKDADLTSS QNRLKDVEAL LNAKEAALNT AVSERKTLEN TLSDLQIRVQ ELEGGLISAK KQLSDETLLR VDLENRCQSL MEELEFRKNM FEEEIKDTRR RHETRLVE-V DSGRQMEYEF KLAQALTDMR QQHDEQVKLY KEEMEQTYVS KLENIRLSSE MNSSSASMAR EELRESTLRV ESLAGQLANL QKEARAWQDR INELEGALSH EKDLSRRSLA EKEREIAEIR AKMQQQLDEY EQLLDVKLAL DMEINAYRKL LEGEEERLKL SPSP
Gallus_ga0   LSPTRITRLQ EKEDLQELND RLAVYIDKVR SLELENAGLR LRITESEEVV SREVSGIKAA YEAELADARK TLDSVAKERA RLQLELSKVR EEHKELKARN AKKEADLLAA QARLKDLEAL LNSKEAALST ALGEKRNLEN EVRDLRAQVA KLEGALSEAK KQLQDEMLRR VDAENRLQTL KEELEFQKNI YSEELRETKR RHETRLVE-I DNGRQQEFES KLAEALQDLR RQHEDQIRHY RDELEKTYGA KLENAKQSAE RNSSMAGAAH EELQQTHIRI DSLSAELSQL QKQLAAKEAK LREVEEALSR EREGGRRLLA EKEREMAEMR ARMQQQLDEY QELLDIKLAL DMEINAYRKL LEGEEERLRL SPSP
Rattus_no0   LSPTRITRLQ EKEDLQELND RLAVYIDRVR SLETENAGLR LRITESEEVV SREVSGIKAA YEAELGDARK TLDSVAKERA RLQLELSKVR EEFKELKARN TKKEGDLLAA QARLKDLEAL LNSKEAALST ALSEKRTLEG ELHDLRGQVA KLEAALGEAK KQLQDEMLRR VDAENRLQTL KEELDFQKNI YSEELRETKR RHETRLVE-I DNGKQREFES RLADALQELR AQHEDQVEQY KKELEKTYSA KLDNARQSAE RNSNLVGAAH EELQQSRIRI DSLSAQLSQL QKQLAAKEAK LRDLEDSLAR ERDTSRRLLA EKEREMAEMR ARMQQQLDEY QELLDIKLAL DMEIHAYRKL LEGEEERLRL SPSP
Homo_sapi0   LSPTRITRLQ EKEDLQELND RLAVYIDRVR SLETENAGLR LRITESEEVV SREVSGIKAA YEAELGDARK TLDSVAKERA RLQLELSKVR EEFKELKARN TKKEGDLIAA QARLKDLEAL LNSKEAALST ALSEKRTLEG ELHDLRGQVA KLEAALGEAK KQLQDEMLRR VDAENRLQTM KEELDFQKNI YSEELRETKR RHETRLVE-I DNGKQREFES RLADALQELR AQHEDQVEQY KKELEKTYSA KLDNARQSAE RNSNLVGAAH EELQQSRIRI DSLSAQLSQL QKQLAAKEAK LRDLEDSLAR ERDTSRRLLA EKEREMAEMR ARMQQQLDEY QELLDIKLAL DMEIHAYRKL LEGEEERLRL SPSP
Xenopus_l1   LSPTRITRLQ EKEDLQGLND RLAVYIDKVR SLELENARLR LRITESEDVI SREVTGIKSA YETELADARK TLDSVAKERA RLQLELSKIR EEHKELKARN AKKESDLLTA QARLKDLEAL LNSKDAALTT ALGEKRNLEN EIRELKAHIA KLEASLADTK KQLQDEMLRR VDTENRNQTL KEELEFQKSI YNEEMRETKR RHETRLVE-V DNGRQREFES KLADALHELR AQHEGQIGLY KEELGKTYNA KLENAKQSAE RNSSLVGEAQ EEIQQSRIRI DSLSAQLSQL QKQLAAREAK LRDLEDAYAR ERDSSRRLLA DKDREMAEMR ARMQQQLDEY QELLDIKLAL DMEINAYRKL LEGEEERLRL SPSP
Danio_rer1   LSPTRISRLQ EKEDLSNLND RLAVYIDKVR SLEVENAGLR MRITESETEI SRELSGMKAA YEAELADARK TLDSVAKERA RLQLELSKVR EDYKELKARN GKKEADLESA LARLKDLESL LNSKDASLST ALGEKRTLEV EVRDLKAQLA KLEGSLNDAK KQLQDEMLRR VDAENRIQTL KEELEFQKNI YSEELRESKR RYESRVVE-I DSGRQQDYES KLADALTDLR NQHEEQLRIY KEEIEKTYNS KLENARSSAE RNSHLVGAAH EELQQTRVRM EGVSSQLSQL QKQLAAREAK IRELEEALSR ERDILRRRLE DKEKEMAEMR QRMQQQLDEY QELLDIKLAL DMEISAYRKL LEGEEERLRL SPSP
Gallus_ga1   LSPTRISRLQ EKEELRQLND RLAVYIDRVR ALELENDRLL VKISEKEEVT TREVSGIKNL YESELADARR VLDETAKERA RLQIEIGKLR AELEEFNKSY KKKDADLSVA QGRIKDLEVL FHRSEAELNT VLNEKRSLEA EVADLRAQLA KAEDGHAVAK KQLEKETLMR VDLENRCQSL QEDLDFRKNV FEEEIRETRK RHEHRLVE-V DTSRQQEYEN KMAQALEDLR NQHDEQVKLY KMELEQTYQA KLENAILASD QNDKAAGAAR EELKEARMRI ESLSHQLSGL QKQASATEDR IRELKETMAG ERDKFRKMLD AKEREMTEMR DQMQLQLTEY QELLDVKLAL DMEISAYRKL LEGEEERLKL SPSP
Mus_muscu0   LSPTRLSRLQ EKEELRELND RLAHYIDRVR ALELENDRLL LRISEKEEVT TREVSGIKTL YESELADARR VLDETARERA RLQIEIGKVQ AELEEARKSA KKREGELTVA QGRVKDLESL FHRSEAELAT ALSDKQGLET EVAELRAQLA KAEDGHAVAK KQLEKETLMR VDLENRCQSL QEELAFSKSV FEEEVRETRR RHERRLVE-V DSSRQQEYDF KMAQALEDLR SQHDEQVRLY RVELEQTYQA KLDNAKLLSD QNDKAAHAAR EELKEARMRV ESLSYQLLGL QKQASAAENH IHELEEALAG ERDKFRKMLD AKEQEMTEVR DAMQQQLAEY QELLDIKLAL DMEISAYRKL LEGEEERLKL SPSP
Homo_sapi1   LSPTRLSRLQ EKEELRELND RLAHYIDRVR ALELENDRLL LKISEKEEVT TREVSGIKAL YESELADARR VLDETARERA RLQIEIGKLR AELDEVNKSA KKREGELTVA QGRVKDLESL FHRSEVELAA ALSDKRGLES DVAELRAQLA KAEDGHAVAK KQLEKETLMR VDLENRCQSL QEELDFRKSV FEEEVRETRR RHERRLVE-V DSSRQQEYDF KMAQALEELR SQHDEQVRLY KLELEQTYQA KLDSAKLSSD QNDKAASAAR EELKEARMRL ESLSYQLSGL QKQASAAEDR IRELEEAMAG ERDKFRKMLD AKEQEMTEMR DVMQQQLAEY QELLDVKLAL DMEINAYRKL LEGEEERLKL SPSP
Xenopus_l2   LSPTRISRLQ EKEELRHLND RLAVYIDRVR ALELENDRLM VKISEKEEVT TREVSGIKNL YESELADARK VLDETARERA RLQIELGKFR SDLDELNKNY KKKDADLSTA QGRIKDLEAL FHRSEAELGT ALGEKRSLEA EVADLRAQLS KTEDAHRVAK KQLEKETLMR VDFENRMQSL QEEMDFRKNI YEEESRETRK RHERRIVE-V DRGHHYDYES KLAQALDELR KQHDEQVKMY KEELEQTYQA KLDNIKRSSD HNDKAANTAL EELTERRMRI ETLGYQLSGL QKQANAAEER IRELEELLSS DRDKYRKLLD SKEREMAEMR DQMQQQLNEY QELLDVKLAL DLEINAYRKL LEGEEERLKL SPSP
Danio_rer2   LSPARISRLQ EKEELRALND RLAVYIDRVR ALELENDRLQ FKVSEKEEVT TREVSGIKSL YEAELADARR VLDETARERA KLQIELGKVN SELEEVTRNY KKKDGDLAAA LVRIKDLEAQ YNKNEAALNT ALSENASLSA ELADLKAQLA KAEDAHGVAK KQLEVETLMR VDLENRCQSL TEELEFRKSM FDEEVRETRR RHEKRMVE-V DSGMQQDYEF KLSQALQDLR KQHEEQVQIY KEELQHTFKA KLDNAKVSSD LNDKAVLTAR EELQEAHVRI EGLSYQLSAL QKQASAAEER IRELEGLLSS DRDKYRRQLD AKEREMAEMR ECMQQQLNEY QELLDVKLAL DMEINAYRKL LEGEEDRLKL SPSP
Drosophila   LSPTRHSRVA EKVELQNLND RLATYIDRVR NLETENSRLT IEVQTTRDTV TRETTNIKNI FEAELLETRR LLDDTARDRA RAEIDIKRLW EENEELKNKL DKKTKECTTA EGNVRMYESR ANELNNKYNQ ANADRKKLNE DLNEALKELE RLRKQFEETR KNLEQETLSR VDLENTIQSL REELSFKDQI HSQEINESRR IKQTEYSE-I DGRLSSEYDA KLKQSLQELR AQYEEQMQIN RDEIQSLYED KIQRLQEAAA RTSNSTHKSI EELRSTRVRI DALNANINEL EQANADLNAR IRDLERQLDN DRERHGQEID LLEKELIRLR EEMTQQLKEY QDLMDIKVSL DLEIAAYDKL LVGEEARLNI TPAT
Priapulus_   LSPARITRLQ EKEDMINLND RLANYIDKVR NLETENSQLS IQVGESEETI TREITNVKAL YERELADARK LLDETSREKA KLLIDCNKYQ SENDELRTKL ARLTRDLTGA QRSLTTAETQ VPDLTIKYDT ANKDRKKAED ELRQLKKDMA DFQTQLSAAR SELENETLLR VDLENRCQSL KEELAFKANL YENEMKEVRA KKELAVTE-V DSRLQEEYEH KLADALRELR DQYEEQSAIH RDEIEQMYES KLADLKHVSD RDSDAARLAR AQIKEMRSEY DSLKAQAESF ESERAALEAR MRGLERALDR EREEHRDQMS QRDDEIKNLY AQIAQNLQEY QDLMDIKIAL DMEIAAYRKM LEGEEARLNI DTP-
Hirudo_med   VSSVKNSRER EKKDMQDLNE RFASYIEKVR FLEAQNKRLT DELDKLKSRW GKDTTQIKAM FQVELDEARR LLDDGEKEKA RLEIKIASLE EINEELAVKL NEALQTNEEQ RQKIDRQNQQ LSDYEGEISL LRRRVEGLEA DKDKDRKTIA TLNAALNTAR ANLDDETLRH IDAENRRQTL EEELEFLKSV HEQELKELAA LAYRDTTT-- --ENRDFWKN EMGNALREIQ EMYDEKLDLM RTEIESSYTL KLQEFRTGAT KQNLESTHTK EETKRLKIQV TDLRDKLSDL EGKNLQLVRE LENLRRSKEE LEREFEHENG ELKAEIARLR AELESIIQEL QNIMDTKLGL ELEIAAYRKL LEGEESRVGL KQLV
Lumbricus_   VTAVKESREQ EKKDMQDLNE RLANYIEKVR FLEAQNRKLA DELLKLKAKW GKETSQIKAM YQAELDEARR LLDDAVKEKS RMEIRLASNE EMMDELRQRL EDALKDAADA KEKFGHQNQQ LSDLEGEVGL LRRRLASLES ERDKEKGLIK KLQDALNATS MDLDNETLLH IDAENRRQTL EEELEFLKAL HEQELKELQA LAYRDSTA-- --ENREYWKT EMGQALREIQ EAYDDKMDVM RGELETYYNL KLQEFRTGAT RNNMESVHFK EESKRLRDQM QAMRDKLNDA ENKLCAVSRE LDQLRREKEE RERELEHRNG ELSDQVIKLQ AEMEAMLREL QMIIDAKLGL ELEIITYRRL LEGEESRTGL RQIT
Phascolion   VASIKTSRDR EKKDMQDLNE RFANYIEKVR FLEAQNRKLA QELDQLKQKW GKETAAVKAM YQAELDEARK LLDDAEKEKA RLEIRTASLE EQIDEIRASL DDANAQNDEM RDRLERQNQQ ISEYVSEISV LTKRMQQLES DRDRDKKEIG RLQDSLNKAR HDLDNETLGH IDAENRRQTL EEELEFLKNV HEQELKELAA LAYRDTTV-- --ENREFWKS EMSSALREIQ ETYDEEMDAM RGELESYYNM KIQEFRTGAS RQNMETVHAK ETTKKMRDQL SALQSRLSEL EARNASLEAE NASLRQQLEE REREWEEERM ELTNNLNKLQ AELEAVLKEL QDLIDTKLGL ELEIAAYRKL LEGEENRVGL KQIV
Loligo_pea   VNHVKANRER EKQDMRDLNE RFANYIEKVR FLEAQNKKLA GELEELKSKW GKETSAIKEM YETELEEARK LIDATNKEKI TLDVRVTELI DQLERQQKDL EESRTYHQID QEQIARQNQQ LADLEGEISM LRRSIESLEK EKMRQSNILA KMNDEMEKMR MDLNNETINH LDAENRRQTL EEELEFQKDV HAQELKELAA LAYRDTTA-- --ENREFWRN ELAQAIRDIQ QEYDAKCDQM RGDIEAYYNL KVQEFRTGAT KQNMEVTRNK EENTKLKSNM TEIRNRLADL EARNAQLERT NQDLLRDLEE KDRQNELESC QYKEEITKLR GEMESILKEL QDLMDIKLSL ELEIAAYRKL LEGEESRVGM KQIV
Caenorhabd   AKSFLEATDK EKKTLQGLND RLGNYIDRVK KLEEQNRKLV ADLDELRGKW GKDTSEIKIK YSESLSTARK DIDDAARRKA EVDVKVARHR DDLAEYRSRY EDIQQRRESD REKISQWTNA IADAQSEVEM LRARFKQLTD EEKRVTADNS RIWEELQKAR SDLDDETIGR IDFQNQVQTL MEELEFLRRV HEQEVKELQA LLAQAP-A-- --DTREFFKN ELALAIRDIK DEYDIIAKQG KQDMESWYKL KVSEVQGSAN RANMESTYQR DEVKRMRDNI GDLRGKLGDL ENKNSLLEKE VQNLNYQLTD DQRQYEAALN DRDATLRRMR EECQTLVAEL QALLDTKQML DAEIAIYRKM LEGEETRVGL TQMV
Ciona_inte   LSPSISSRKD ERDQLANLNN RMAAYVEKVR SLETENSRLQ IKVTSYEETS TREVISLKAM YEREISEARR LLDELSKEKA QLQIESNSYR EKWEIELNKA SALGHDNAVL EGKLKDSNSL LFSRENQLQC AKRERDEAVE EAETLRSKLN DIQVELETSQ KALDTETLMR VNFENKLQSL KEELEFKERL YQEEVSEIRK RHTLSVTE-I DEKVKGVYES QFEVALIELR DQQNADLEQM KEDLEGQYAF KIEELKKKLD YVRKSTMKGS EDCKTAEMKV ERLQTTIKSL QNKNNNLNNR VQDLEGQVAT EREIRLSAVL SIEQQRDEAL QKITTMEKEY LELMDLKIKL DHEIGVYRKL LEEEETRLNL SPSP
Hydra_vulg   QSPNVRTRVQ EKEELSGLND RLATYIDRMR YLEQQNTRLS AEITTSKESV TREVGNVKAM FEAELGEARR LLDETAKDKA LLQLENNKLT SLVEDLRHKL EKEVANRSRI EEELKRVERR LLEKESLNIV LSKERKDLEH QVKDLEDQLK EYQDDLEKEK SDHEKEIIRR VDAENRAQTL QEEVDFNEQV HAKEIMDLRA QTESLHFSLQ MDDKVDNYDN ILRDKLQELR EEFEEEADNA KRELEDAYQN KFETLRAESD RDRSHVTRLI ESNTNLKSEL DKLRSDYSNL ESKVVQLQKR ISDLDSLRQH DKDDFHKQLQ VRDDKNRLLQ DKIDELQNEY EALLGSKIAL DVEIAAYRKL LEGEEERLNI STP-
Strongyloc   LSPAKISRHE EKEELIGLND RLATYIDRVR HLELENGRLL VQITSFEETQ TRDIEGIKVL YEKELADARK LLDETAGEKA KLQIECGKYK TELDSLRPRV GKLEKELNAA NKRVASLEAQ VAEKDVRIRS LSNDKRSLED ELNELKKDLG NKEKQLKVAK KQVEEETLLR VDLENRLQSL KEELSFKEQL FKEELRETRT KRQVDMST-I EGQSIEELNN SLYESLQELR EQTSEQTTLL RQETESLYFS KLADLKALAE RHRNAAVNSQ DEVRKLRSTV DDLTSEITTI RAQNNALIAR IKDLEKQLRQ -QDDHLEATT LRDKELQQLR DAVAEQLKDY DDLLNIKLSL DNEISTYRKL LEGEETRLRI TTP-
Astropecte   -SPTSVTRAQ EKEELMDLND RLAIYIDRVR SLESDNSRLM LQISTVEESQ TQEITNIKYM YEKELSDMRK LLDETAKDKA RLQIEVGKNR AELDEIRPKY RRLEKDLDAA NKRIQVLEAS LGEKDGRINA LVYEKQKQDE LINELRKNLA SKEKQLHAAK KQVEEETVLR VDLENRLQSL KEELDFKRQL YDEEVKEIRS KTTIDFTE-I DNKARSQYES KLIESLQELR DEHESHSVLL REETESMFES KLNDLKALAE RHRNDAVNSK DELRIVRTRV DNLQSELTSI KSQNDALIAR IKDLENQLKL EQDNHFDALN DRDKELQQLR DAMANQLMEY EDLMNIKLSL DTEIKSYRKL LEGEENRLNI TPS-
