# Supplementary material for: The two tempos of nuclear pore complex evolution: highly adapting proteins in an ancient frozen structure
Source: Genome Biol. 2005 Sep 30;6(10):R85. doi: 10.1186/gb-2005-6-10-r85 (PMC1257468; doi:10.1186/gb-2005-6-10-r85)
Supplement: Additional data file 9 — The datasets we used to compute ancestral sequences [file gb-2005-6-10-r85-S9.zip › a-importini.puz]

 31 442 I
Guillardia   NHLKENLLSE -DINLRLNSI IKIRKILSSE QQ-PPIKEII QT-GFVPIFK NLLEDFSNVQ IQFESTWIIT NIASGSTDET KTLIDNGIAE ILIKHIENPN -ESIKSQAIW ALGNIAGDCV NFRDILITKG IVDSLLNQIK I----TNKLQ LLRNSIWTIS NLCRGK-PGL SNENKKKFVF ILNDLIFTED SEILADICWT LSYLSDNDEE GIELIVKSGI LKRITELLIS DNVSIQVPAL RTIGNITTGN NFHTQFIINC -GSLPCLLYL LKSS-KKTLR RESCWVLSNI TAGTRSQIQQ VIDANLIPPI LELLANAEID VKKEAAWAIS NATSGGD--I RQINYMVN-N GCIKPMLDLL DSTDPRLIRV ILEGIDNILE FGMKNVTKKE D--------- -NIYLQKIEE N-GLDKIEKL QYHNDEKIYE YSKKILQKYF ET
Leishmania   PTLVNMCMNG PTDREVFQGT LLIRKILSVE KD-PPYDVVT SS-GVVPHLV NLLQREDYPE LQFESAWALT NIAAGTSENT MMLVACGAIP RFVALLGS-P NADCRDQSAW AIGNLSGEGA ACRDEALSHG AMVALLNVLS V---KEQPIH VLRNATWAVS NLCRCK-PLP PLERVAIALP TLVDLLNSSD DQLIVDAAWG ISYISDGPAE RVQSVLEAGA VPRIVQLLSV PSTNVKLPAI RIIGNIAAGT DEQTQVIINS -GALPAMAEL LRHP-KRALR KETCWTISNI AAGQPYQIEA LVNSNVCIPI LECLSAPELD VRKEAVWTIA NITFCGS--V AQVKYLVN-I GVIPPLCETL RTYDPKIVTV ALEAVQCFLQ VGEDEKTSGG TE-------- ENIVAKQVMD CGGVDSIEQL QTHADKNVYS IALQILETFF TT
Toxoplasma   PQMMAMLSSG -DPQQEFEAT EQFRRALSIE SR-PPIQEVI EA-GAVPLFV QFLKRSDQPR MQFEAAWALT NIASGTQEQT QVVIEHGAVP IFVELLSSPT -EDVREQAVW ALGNIAGDSP QCRDLVLQAG VLSPLLAQLN D---SEAKFT MQRNATWTLS NLCRGK-PQP PFEWVQPALT TLAKLIYSTD TEVLTDACWA LSYISDGPNE RIEAVIEAGV SRRLVELLGH KSTLVQTPAL RTVGNIVTGD DRQTEVVILC -GAVPALLML LSSP-KKAIR KEACWTISNI TAGNRDQIQQ VIDAGLIHPL IELLSTADFD VRKEAAWAIS NAASGGS--N AQVEALVE-C GCIKPLCSLL AVQDSKIVSV ALEALENILR VGKVKKEQQQ --------LA ENPFCELIEQ ADGITVIEKL QDCANQDIYE KAWRIICNYF SF
Plasmodium   PTLAIGVRSN -EYVTQLNST RELRKLLSIE KG-PPIQEVI NS-GVVPYIV EFLKYDDKTD LQFEAAWVIT NIASGSQEQT KVVIDNNAVP HLVRLLSSEK -EDVCEQAVW ALGNIAGDSA ECREYVLNQN SLPLLLKILR T----SHKRT LIRNAAWTLS NLCRGK-PAP KFEIVSKALP TLAALIYNDD EEILTDACWT LSYLSDGSNE NINSVLDAGV AERVVELLSH CSFLVQTPAL RTVGNIVTGD DLQTDVVVKL -GAVQKLSCL LNSS-KKSIK KEACWALSNI TAGNISQIQA VIDNNVIPQL INILMKEDFE VRKEAAWAIS NASSGGS--E LQIEYLVE-C GAIHSLSNLL DVEDANIISV TLEGLENILE MGENKKLRDN --------LP TNPYVHLFEE CDSVHKIDAL QDRKVDNICN KAWKILYKYF PF
Arabidopsi   QKLISCIWSD -ERDLLIEAT TQIRTLLCGE MFNVRVEEVI QA-GLVPRFV EFLTWDDSPQ LQFEAAWALT NIASGTSENT EVVIDHGAVA ILVRLLNSPY -DVVREQVVW ALGNISGDSP RCRDIVLGHA ALPSLLLQLN H----GAKLS MLVNAAWTLS NLCRGK-PQP PFDQVSAALP ALAQLIRLDD KELLAYTCWA LVYLSDGSNE KIQAVIEANV CARLIGLSIH RSPSVITPAL RTIGNIVTGN DSQTQHIIDL -QALPCLVNL LRGSYNKTIR KEACWTVSNI TAGCQSQIQA VFDADICPAL VNLLQNSEGD VKKEAAWAIC NAIAGGS--Y KQIMFLVK-Q ECIKPLCDLL TCSDTQLVMV CLEALKKILK VGEVFSSRHA EGIYQCPQTN VNPHAQLIEE AEGLEKIEGL QSHENNDIYE TAVKILETYW ME
Lycopersic   PELIAGVWSD -DSSLQLECT TQFRKLLSIE RN-PPIEEVI QS-GVVPRFV EFLARDDYPQ LQFEAAWALT NIASGTSENT KVVIDYGSVP IFIRLLSSPS -DDVREQAVW ALGNIAGDSP KYRDLVLGHG ALVALLAQFN E----QAKLS MLRNATWTLS NFCRGK-PQP LFEQTKAALP TLGRLIHSND EEVLTDACWA LSYLSDGTND KIQAVIEAGV CSRLVELLLH SSPSVLIPAL RTVGNIVTGD DIQTQVMIDH -HALPCLVNL LTQNYKKSIK KEACWTISNI TAGNRNQIQI VIEAGIIAPL VYLLQNAEFE IKKEAAWAIS NATSGGN--H DQIKFLVS-Q GCIKPLCDLL VCPDPRIVTV CLEGLENILK IGEADKDLGN T-------EG VNVYAQLIDE AEGLEKIENL QSHDNTEIYE KAVKILETYW LE
Capsicum_a   PSMVAGVWST -DNNLQLEAN TQFRKLLSIE RS-PPIEEVI QS-GVVPRFV EFLLREDFPQ LQFEAAWALT NIASGTSENT RVVIDHGAVP IFVKLLGSPS -DDVREQAVW ALGNVAGDSP RCRDLVLSNG ALIPLLAQLN E----HAKLS MLRNATWTLS NFCRGK-PQP PFEQVRPALS ALQRLVHSTD EEVLTDACWA LSYLSDGTND KIQAVIEAGV CPRLVELLVH PSPSVLIPAL RTVGNIVTGD DLQTQCIIEH -GALPCLLSL LTHNHKKSIK KEACWTISNI TAGNKEQIQA VIAAGLISPL VNLLQSAEFD IKKEAAWAIS NATSGGT--H EQIKFLVS-Q NCIKPLCDLL VCPDPRIVTV CLEGLENILK VGEAEKAN-T G-------G- INYYAQLTDD AEGLEKIENL QSHDNNEIYE KAVKILETYW LE
Oryza_sati   PMMVQGLYSD -DSSMQLEST TQFRKLLSVD HC-PPIDEVI RS-GVLPRFV EFLTREEYPQ LQFEAAWALT NIASGTAANT MAVIEHGAVP IFVKLLSSP- ----REDAVW ALGNVAGDST KCRNLVLMHG AMLPLLQQLN E----HAKLS MLRNSAWTLS NFCRGK-PQP DFKHVEPALP VLRELILSQD EEILTDSCWA LSYLSDGSND NIQAVIETGV CDWLVELLSH PSPVVLIPAL RTVGNIVTGD DAQTQCIVGH PQALPCLFNL LTTTQKKSVK REACWTISNI TAGTKEQIQA VIDSNIIAPL LHLLQHAEFD VKKEAVWAIS NATSGGT--F NQIEYLVS-Q GCIKPLCDLL VHQDSKTVLT CLEALDNILR VGEAKKNLG- A-------CN MNIFVPMVDE ADGLDKIEDL QNHDNVEIYN KAVYVLESYW VQ
Dictyostel   PSLVAEINSE -NPDLILKST TAFRKLLSIE KS-PPIEEVI KT-GIVPRLV KFLYMQDFPQ LQFEAAWALT NIASGTPEQT RVVIENGAIQ VFVLLLSSPH -DDVREQAVW ALGNIAGDSH YCRDLVLSHN ALPPLLSLLQ N--PAAIKVS MVRNATWTLS NFCRGK-PQP PFEIVRASLP VLAKLIYYQD EEVLIDACWA LSYLSDGSNE RIQEVIDAKV CRKMVELLGH PTIAVQTPAL RTIGNIVTGD DNQTQIVLSV -QALSHLLNL LQSP-KRAIR KEACWTISNI TAGDKNQIQQ VIDANIIPSL VYLLANAEFE IQKEAAWAIS NATSCGT--P QQIHFLVS-Q GCVKPLCDLL KVSDPRIINV ALEGIENILV AG--KKEAQV --------TG VNPYKKIIED ADGLGKIYDL QHHMNKDTFE KVSRIISTYL ED
Schizosacc   PDLLKALYSD -DIEAQIQAT AKFRKALSKE TN-PPIQKVI DA-GVVPRFV EFLS-HENNL LKFEASWALT NVASGSSNQT HVVVEANAVP VFVSLLSSSE -QDVREQAVW ALGNIAGDSP MCRDHVLQCG VLEPLLNIIE S----NRRLS MLRNSTWTLS NMCRGKNPQP DWNSISQVIP VLSKLIYTLD EDVLVDALWA ISYLSDGANE KIQAIIDAGI PRRLVELLMH PSAQVQTPAL RSVGNIVTGD DVQTQVIINC -GALSALLSL LSSP-RDGVR KEACWTISNI TAGNSSQIQY VIEANIIPPL IHLLTTADFK IQKEACWAIS NATSGGARRP DQIRYLVE-Q GAIKPLCNLL ACQDNKIIQV ALDGIENILR VGELDRANN- -------PDK INLYAVYVED AGGMDLIHEC QNSSNSEIYQ KAYNIIEKFF GE
Emericella   PEMVKGVFSD -QIEAQIQAT TKFRKLLSKE RN-PPIERVI ET-GVVSRFV EFLR-SPHTL VQFEAAWALT NIASGSAQQT QVVIEAGAVP IFVELLSSPE -PDVREQAVW ALGNIAGDSP QCRDFVLNAG ALRPLLTLIN D----GRKIS MLRNATWTLS NFCRGKTPQP DWNTIAPALP VLAKLIYMLD DEVLIDACWA ISYLSDGPNE KIQAVIEAGI PRRLVELLMH ASTSVQTPAL RSVGNIVTGD DVQTQVIINC -GALPALLSL LSST-KDGIR KEACWTISNI TAGNSSQIQS VIDAGIIPPL VHLLANGDFK TRKEACWAIS NATSGGLQKP DQIRYLVT-Q GCIKPLCDLL ACPDNKIIQV ALDGLENILK VGEMDKEAG- QG-----DAH VNRYALFIEE AGGMEKIHDC QNNANEEIYM KAYNIIEKYF SD
Gibberella   PQMVQGVFSD -QIDSQIQAT TKFRKLLSKE RN-PPIEEVI KT-GVVSRFV EFLR-SPHTL VQFEAAWALT NIASGSATQT QVVIEAGAVP IFVELLASPE -PDVREQAVW ALGNIAGDSP HCRDYVLSCG ALKPLLNLLG D----SRKLS MLRNATWTLS NFCRGKTPQP DWTTIAPALP VLSKLVYSLD DEVLIDACWA ISYLSDGSND KIQAVIEAGI PRRLVELLMH ASTSVQTPAL RSVGNIVTGD DVQTQVIINC -GALPCLLSL LSST-KDGIR KEACWTISNI TAGNSSQIQA VIDANIVPPL IHLLQNGDLK TRKEACWAIS NATSGGLQKP EQIRYLVA-Q GCIKPLCDLL GCPDNKIIQV ALDGLENILK IGDLDKQAAG ES-----GDS INRYALFIEE CGGMEKIHDC QNNANEEIYM KAYNIIEKYF SD
Neurospora   PKMVEGVFSS -EIDKQIQAT TKFRKLLSKE RN-PPIEEVI KT-GVVGRFV EFLR-SPHTL VQFEAAWALT NIASGSATQT QVVIEAGAVP IFVELLGSPE -PDVREQAVW ALGNIAGDSP QCRDYVLSCG ALRPLLTLLG D----SRKLS MLRNATWTLS NFCRGKTPQP DWNTIAPALP VLAKLVYSLD DEVLIDACWA ISYLSDGSND KIQAVIEAGI PRRLVELLMH ASTSVQTPAL RSVGNIVTGD DVQTQVIINC -GALPCLLSL LSSN-KDGIR KEACWTISNI TAGNSAQIQS VIDANIIPPL IHLLSHADLK TRKEACWAIS NATSGGLQKP DQIRYLVA-Q GCIKPLCDLL ACPDNKIIQV ALDGLENILK VGELDKNAAG DG-----PDS INRYALFIEE CGGMEKIHDC QTNANEEIYM KAYNIIEKYF SD
Magnaporth   PQMVQGVFSE -SIDAQIQAT TKFRKLLSKE RN-PPIEEVI KT-GVVSRFV EFLR-SPHTL VQFEAAWALT NIASGSATQT QVVIEAGAVP IFVELLGSPE -PDVREQAVW ALGNIAGDSP QCRDYVLSCG ALKPLLNLLG D----SRKLS MLRNATWTLS NFCRGKTPQP DWTTIAPALP VLAKLVYSLD DEVLIDACWA ISYLSDGSND KIQAVIEAGI PRRLVELLMH ASTSVQTPAL RSVGNIVTGD DVQTQVIINC -GALPCLLSL LGSN-KDGIR KEACWTISNI TAGNSAQIQS VVDANIIPPL IHLLSNGDLK TRKEACWAIS NATSGGLQKP DQIRYLVA-Q GCIKPLCDLL SCPDNKIIQV ALDGLENILK VGDLDKQAAG EG-----QDS INRYALFIEE CGGMEKIHEC QTNANEEIYM KAFNIIEKYF SD
Schizosac0   PKLTADVMSD -DIELQLGAV TKFRKYLSKE TH-PPIDQVI AC-GVVDRFV QFLE-SEHHL LQFEAAWALT NIASGTTDQT RIVVDSGAVP RFIQLLSSPE -KDVREQVVW ALGNIAGDSS ACRDYVLGNG VLQPLLNILQ S---SASDVS MLRNATWTLS NLCRGKNPPP NWSTISVAVP ILAKLLYSED VEIIVDACWA ISYLSDGPNE KIGAILDVGC APRLVELLSS PSVNIQTPAL RSVGNIVTGT DAQTQIIIDC -GALNAFPSL LSHQ-KENIR KEACWTISNI TAGNTQQIQA IIESNLIPPL VHLLSYADYK TKKEACWAIS NATSGGLGQP DQIRYLVS-Q GVIKPLCDML NGSDNKIIQV ALDAIENILK VGEMDRTMD- -------LEN INQYAVYVEE AGGMDMIHDL QSSGNNDIYL KAYSIIEKYF SD
Eremotheci   PQMLQQIQSN -DFQEQLAAT VKFRQILSRE HR-PPINLVI DS-GVVPTLV SFMNENQPEM LQLEAAWALT NIASGTSEQT RFVVDAGAVP LFIQLLYSNS -VEVKEQAIW ALGNVAGDST SYRDYVLDCG AMEPILSLFE V-----SKTS LIRTATWTLS NLCRGKKPQP DWNKVSQALP TLAKLIYSID TETLVDACWA ISYLSDGPVN AIQAVVDARI PKRLVELLTH QSTLVQTPAL RAVGNIVTGN DLQTQIVINC -GVLPALRNL LTSP-KDSIR KEACWTISNI TAGNTDQIQA VIDANLIPPL VKLLETAEYK TKKEACWAIS NASSGGLQRP EIIRYLVS-Q GCIKPLCDLL EIADNKIVEV TLDALENILK MGEAEKEAR- -------GAA VNENAEFIEK AGGMEKIFNC QSNANEKIYE KAYNIIEKYF GA
Saccharomy   PQMTQQLNSD -DMQEQLSAT VKFRQILSRE HR-PPIDVVI QA-GVVPRLV EFMRENQPEM LQLEAAWALT NIASGTSAQT KVVVDADAVP LFIQLLYTGS -VEVKEQAIW ALGNVAGDST DYRDYVLQCN AMEPILGLFN S-----NKPS LIRTATWTLS NLCRGKKPQP DWSVVSQALP TLAKLIYSMD TETLVDACWA ISYLSDGPQE AIQAVIDVRI PKRLVELLSH ESTLVQTPAL RAVGNIVTGN DLQTQVVINA -GVLPALRLL LSSP-KENIK KEACWTISNI TAGNTEQIQA VIDANLIPPL VKLLEVAEYK TKKEACWAIS NASSGGLQRP DIIRYLVS-Q GCIKPLCDLL EIADNRIIEV TLDALENILK MGEADKEAR- -------GLN INENADFIEK AGGMEKIFNC QQNENDKIYE KAYKIIETYF GE
Hydra_vulg   QSIVENAAHG -EPSNRLAAV QAARKLLSRD RN-PPIDDLI QS-GILPILV DCLKVDDNSA LQFEAAWALT NIASGSSLQT QAVVQAGAVA HFMRLLESKH -QNVCEQAVW ALGNIIGDGP VLRDYVIRHG VVAPLLTFID ----PNVPLT FLRNVTWVIV NLCRNKEPPP PMETIQQLLP ALGVLIHHND LDILVDSVWA LSYLTDCGND HIQAVISVGV IPKLISFLTH HEIRLQTAAL RAVGNVVTGT DEQTQMVIDN -NALANFPAL LQHP-KEKIR KEAVWFLSNI TAGTEQQVQC VIDAGLLPLI IKALTEGEFQ TQKEAAWAIS NLTVSGV--P AQIAYAVQ-C NCIPPFCNLL SVQDSQIIHV VLDGLTNILK AAGD------ ---------D ADKVTLIIEE CGGLDKIEAL QNHENAEIYK LAFEIIEKYF SN
Schistosom   ESIVANAENE -DPAVRLLVV QSARKLLSSD RN-PPIDELI NA-GMLPKLV ACLTS-EDPN LQFEAAWALT NIASGTSGQT LAVVQAGAVP RFLKLLSSSH -PNVCEQAVW ALGNIIGDGP VLRDYVIKLD VIKPLLKLLT ----PNIPLN FLRNVTWVMV NLCRNKDPPP PAAAIRELLP ALLYLIKHTD DSILVDTVWA ISYLTDGGND QIEMVINAEI VPHLVPLLSH SSFKVQTAAL RAVGNIVTGS DQQTQVVLDC -GALSHFASL LTHP-RDKIN KEAVWFLSNI TAGNQSQVQA VIDHGLVPLI IHHLAESEFL TQKEAAWAIS NLAINGN--A EQVRYVID-Q RVIPPLCKML NTRDVQVAQV VLDGISNILA AAGD------ ---------N LEQVTTAIEE CGGLDLIEAL QEHTNIDIYR LAYDIIERYF NE
Anopheles_   PAVIQALYSE -NIEEQLVAT QKFRRLLSKE PN-PPIDMVI KH-NIVPRLV QFLGNSENST LQFEAAWALT NIASGTSEQT SVVIAAGAVP IFVDLMKSPH -EDVQEQAIW ALGNIAGDSP ECRDCVLDHD VLEPLLHVLS T----SRRLT LTRNAVWALS NMCRGKNPPP DFSKVEKCLP ILSQLMFHND VEVLGDAVWA VSYLSDGSND NIQAVIDAGC CRRLIELLSH SHNNVVSAAL RAVGNIVTGN DTQTQLILNC -NALPSILQL LSST-KEAVR KEACWTISNI AAGNRNQIQA AIDANIFPSI IDLLQKADFK TRKEAAWAIT NATSGGT--V QQIKYLVD-A GCIPPMCELL TVMDPKIVTV ALNGLENILK VGDEQRTKP- ---------- -NPYAVMIEE CYGLDKLEFL QSHQNNDIYE KAFSIIQKYF SN
Anopheles0   DDIMQYIRSG -QPEKEFAAV QAARKMLSRE KN-PPIDKII GL-GMVPVCV KFLSASDRPA LQFEAAWALT NIASGTSEQT KAVIDSNAIP RFIDLLSSPS -VTVAEQAVW ALGNIAGDGS KARDIVLEHN SVDAIIALVT NG---NTQIS FLRNIVWLMS NLCRNKNPAP PFNRIEPMIP VLSALLDHED AQVLSDACWA LSYVTDDDVE KLESVVASGA VPKLVRLLGT NNPAIITPAL RSVGNIVTGN DKQTDAVIAA -NALPLLTNL LRHT-KNTIV KEAAWTVSNI TAGNQSQIQH VLDSGIFNVL IDVLANGDFK SQKEAAWAVT NTTTGGS--T EQIIQLVEKY PIMKPYCDLL EAKDTRTVRV VLSGVANIFQ FASQ------ -------IGG VENLCTLFEE IGALDKLETL QNHENEDIYQ KALLLIETYF CD
Drosophila   DEIVAAMNSE -DQERQFLGM QSARKMLSRE RN-PPIDLMI GH-GIVPICI RFLQNTNNSM LQFEAAWALT NIASGTSDQT RCVIEHNAVP HFVALLQSKS -MNLAEQAVW ALGNIAGDGA AARDIVIHHN VIDGILPLIN N----ETPLS FLRNIVWLMS NLCRNKNPSP PFDQVKRLLP VLSQLLLSQD IQVLADACWA LSYVTDDDNT KIQAVVDSDA VPRLVKLLQM DEPSIIVPAL RSVGNIVTGT DQQTDVVIAS -GGLPRLGLL LQHN-KSNIV KEAAWTVSNI TAGNQKQIQA VIQAGIFQQL RTVLEKGDFK AQKEAAWAVT NTTTSGT--P EQIVDLIEKY KILKPFIDLL DTKDPRTIKV VQTGLSNLFA LAEK------ -------LGG TENLCLMVEE MGGLDKLETL QQHENEEVYK KAYAIIDTYF SN
Caenorhabd   RLTVAAAQSS -DPAEQLTAV QQARKMLSTD RN-PPIDDLI GS-GILPVLV QCLSS-TDPN LQFEAAWALT NIASGTSEQT QAVVNAGAVP LFLQLLSCGN -LNVCEQSVW ALGNIIGDGP HFRDYCLELG ILQPLLQFIN ----PEIPIG FLRNVTWVIV NLCRCKDPAP SPAVVRTILP ALSLLIHHQD TNILIDTVWA LSYLTDGGNE HIQMVIEAQV VTHLVPLLGH VDVKVQTAAL RAVGNIVTGT DEQTQLVLDS -GVLRFMPGL LAHY-KEKIN KEAVWFVSNI TAGNQQQVQD VFDAGIMPMI IHLLDRGDFP TQKEAAWAIS NVTISGR--P NQVEQMVK-L GVLRPFCAML SCTDSQIIQV VLDGINNILK MAGE------ ---------A AEQVTSEIEE CGGLDKIENL QNHENEDIYK LAFEIIDNFF SS
Oryzias_la   EEIVSGLNSG -SRESQLQAT QAARKLLSRE KH-PPIDQMI SA-GLIPKFV AFLGLMDFPP IQFEASWALT NIASGTSDQT AAVVEGGAIP AFINLVTSPH -LHISEQAVW ALGNIAGDGS ALRDRVIKHG AVAPLLSLLA VPDLNVFTPG FLRNVTWTLS NLCRNKNPSP PISAVQQVMP ALIRLLHHDD REVLADACWA VSYLTDGSND RIEIVAGTGL IPRLVKLLGF EELPVITPAL RAIGNIVTGT DEQTQAVLDA -GALFMFPKL LRHK-KPNIQ KEAAWTLSNI TAGKDSQIQE VIDAGLVPYL VDLLVRADYK TQKEAVWAVT NFTSGGT--V QQVVYLVQ-A NVLEPLLNLL SSKDCKTVLV ILDAITNIFL AGDK------ -------IGE SDKLSLMIEE FGGLDKIEAL QAHENEMVYK AALNLIEKYF SE
Xenopus_la   REMVALLLSD -DPDLQLATT QKFRKLLSKE PN-PPIDEVI NAPGVVERFV EFLKKSDNYT LQFEAAWALT NIASGTSQQT KIVIEAGAVP IFIQLLNSDY -EDVQEQAVW ALGNIAGDSS VCRDYVLSCD ILPPLLNLLT K----STRLT MTRNAVWALS NLCRGKNPPP DFDKVSPCLP VLSRLLFSSD SDLLADACWA LSYLSDGPNE KIQAVIDSGV CRRLVELLMH NDYKVASPAL RAVGNIVTGD DIQTQVILNC -SALPCLLHL LSSP-KESIR KEACWTISNI TAGNRGQIQV VADANIFPVL IEILQKAEFR TRKEAAWAIT NATSGGT--P EQIRYLVN-L GCIKPLCDLL TVMDSKIVQV ALNGLENILR LGEQEAKHGG --------NG INPYCGLIEE AYGLDKIEFL QSHENQEIYQ KAFELIEHYF GV
Xenopus_l0   EEIVRGVSSP -NLDIQLQAT QAARKLLSRE RE-PPIDRII QA-GLIPKLV AFLAHSDCSP IQFEAAWALT NIASGTSDQT KAVVEGGGVP AFISLLASPH -PHISEQAVW ALGNIAGDGS AYRDLVIKHG AVGPLLALLA GPDLSTLATG YLRNVTWTLS NLCRNKNPAP PLDAIQQILP TLVRLLHHDD REVLADTCWA VSYLTDGSND RIDVVVRTGL VSRIVQLLGC GELTIVTPCL RTIGNIVTGT DEQTQVVLDA -EALSVFAEL LTHH-KNNIQ KEAAWTLSNI TAGRQDQIQE VVNHGLMPYL IEILRKGDYK TQKEAIWAVT NYTSGGT--I DQIIYLVQ-C GVIEPLSNLL SVKDSKTVLV ILDAFTNIFA AADK------ -------LGE TEKLCLMVEE CGGLDRIEAL QSHENEQVYK ASAGLIEKYF SA
Homo_sapie   TDMVQMIFSN -NADQQLTAT QKFRKLLSKE PN-PPIDQVI QKPGVVQRFV KFLERNENCT LQFEAAWALT NIASGTFLHT KVVIETGAVP IFIKLLNSEH -EDVQEQAVW ALGNIAGDNA ECRDFVLNCE ILPPLLELLT N----SNRLT TTRNAVWALS NLCRGKNPPP NFSKVSPCLN VLSRLLFSSD PDVLADVCWA LSYLSDGPND KIQAVIDSGV CRRLVELLMH NDYKVVSPAL RAVGNIVTGD DIQTQVILNC -SALPCLLHL LSSP-KESIR KEACWTVSNI TAGNRAQIQA VIDANIFPVL IEILQKAEFR TRKEAAWAIT NATSGGT--P EQIRYLVA-L GCIKPLCDLL TVMDSKIVQV ALNGLENILR LGEQESKQNG --------IG INPYCALIEE AYGLDKIEFL QSHENQEIYQ KAFDLIEHYF GV
Homo_sapi0   GEIIKGVNSS -DPVLCFQAT QTARKMLSQE KN-PPLKLVI EA-GLIPRMV EFLKSSLYPC LQFEAAWALT NIASGTSEQT RAVVEGGAIQ PLIELLSSSN -VAVCEQAVW ALGNIAGDGP EFRDNVITSN AIPHLLALIS ----PTLPIT FLRNITWTLS NLCRNKNPYP CDTAVKQILP ALLHLLQHQD SEVLSDACWA LSYLTDGSNK RIGQVVNTGV LPRLVVLMTS SELNVLTPSL RTVGNIVTGT DEQTQMAIDA -GMLNVLPQL LQHN-KPSIQ KEAAWALSNV AAGPCHHIQQ LLAYDVLPPL VALLKNGEFK VQKEAVWMVA NFATGAT--M DQLIQLVH-S GVLEPLVNLL TAPDVKIVLI ILDVISCILQ AAEK------ -------RSE KENLCLLIEE LGGIDRIEAL QLHENRQIGQ SALNIIEKHF GE
Mus_muscul   REMVEMLFSD -DSDLQLATT QKFRKLLSKE PS-PPIDEVI NTPGVVDRFV EFLKRNENCT LQFEAAWALT NIASGTSQQT KIVIEAGAVP IFIELLNSDF -EDVQEQAVW ALGNIAGDSS LCRDYVLNCS ILNPLLTLLT K----STRLT MTRNAVWALS NLCRGKNPPP EFAKVSPCLP VLSRLLFSSD SDLLADACWA LSYLSDGPNE KIQAVIDSGV CRRLVELLMH NDYKVASPAL RAVGNIVTGD DIQTQVILNC -SALPCLLHL LSSS-KESIR KEACWTISNI TAGNRAQIQA VIDANIFPVL IEILQKAEFR TRKEAAWAIT NATSGGT--P EQIRYLVS-L GCIKPLCDLL TVMDSKIVQV ALNGLENILR LGEQESKRSG --------SG VNPYCGLIEE AYGLDKIEFL QSHENQEIYQ KAFDLIEHYF GV
Rattus_nor   DDIIKGVNSS -DTIMCLLAT QAAREMLSQE NN-PPLDVII EA-GLIPKLV DFLKAAHLPN LQFEAAWALT NIASGTSEQT GVVVKEGAIE PLIELLCSPH -LTVSEQAVW ALGNIAGDCA EFRDNVISNN AIPHLINLIS ----TNIPIT FLRNIAWTLS NLCRNKNPYP PEDAVRQMLP TLCQLLLHHD NEILSDTCWA LSYLTEGGKD YIHHVVTTGI LPRLVELMSS SELNVLTPCL HTMGNIVAGT NEQTQMVIDA -GMLKVLGQV LRHP-KSSIQ KLAAWVMSNV AAGPRHHVQQ LILCNLLPVL VNLLRNAELK VQKEAVCTVA NFATGAS--Q SQLTLLAY-S GVLEPMLNLL TAPDMEVITV ILDVISYLLQ QIDD------ -------LED KKRLCFQIEE VGGFEKIESL QHHHNSYISH SALNIIEKYL YE
Gallus_gal   EEIVKGVNSN -NMELQLQAT QAARKLLSRE KQ-PPIDNII QA-GLIPKFV SFLSRADCSP IQFESAWALT NIASGTSEQT KAVVDGGAIP AFISLLASPH -IHISEQAVW ALGNIAGDGS IYRDLVIKFG AIEPLLTLLA VPDLSSLASG YLRNVTWTLS NLCRNKNPAP PIEAIEQILP TLVRLLHHDD HEVLADTCWA LSYLTDGSND RIEVVVKTGL VPQLVKLLGC GELPIVTPSL RAIGNIVTGT DEQTQIVIDS -GALSVFPSL LSHH-KNNIQ KEAAWTMSNI TAGRQDQIQQ VVDHGLVPYL IGILRKGDFK SQKEAVWAVT NYTSGGT--I DQIVYLVQ-A GVVEPLLNLL TAKDSKTVLV ILDAVSNIFL AAEK------ -------INE TEKLCLMIEE CGGLDKIEAL QSHENEQVYK ASATLIEKYF SA
