# Supplementary material for: The two tempos of nuclear pore complex evolution: highly adapting proteins in an ancient frozen structure
Source: Genome Biol. 2005 Sep 30;6(10):R85. doi: 10.1186/gb-2005-6-10-r85 (PMC1257468; doi:10.1186/gb-2005-6-10-r85)
Supplement: Additional data file 9 — The datasets we used to compute ancestral sequences [file gb-2005-6-10-r85-S9.zip › a-ha95i.puz]

 8 184 I
Danio_reri   IRKRRGFFER SAVKGVIFAC SICKFRSFYN EDMIAHMESK FHKDHFKYLS --NQLSKPTT DFLQEYLNNK YKKTQQRVSQ MENHSGFVCQ IFKDQDLTRD IGMEQFMRKV EAAHCSACDV FIPMQHMLIQ KHLKSHDHNY NRKGMMEQSK RASLSVARSI LNHKVIGKKL ERYLKGDNPF SGNQ
Homo_sapie   QDKQKKRQRD RMVERIQFVC SLCKYRTFYE DEMASHLDSK FHKEHFKYVG --TKLPKQTA DFLQEYVTNK TKKTEELRKT VEDLDGLIQQ IYRDQDLTQE IAMEHFVKKV EAAHCAACDL FIPMQFGIIQ KHLKTMDHNR NRRLMMEQSK KSSLMVARSI LNNKLISKKL ERYLKGENPF TDSP
Homo_sapi0   KQRRRDRTRD RAADRIQFAC SVCKFRSFDD EEIQKHLQSK FHKETLRFIS --TKLPDKTV EFLQEYIVNR NKKIEKRRQE LMEK----ET AKPKPDPFKG IGQEHFFKKI EAAHCLACDM LIPAQPQLLQ RHLHSVDHNH NRRLAAEQFK KTSLHVAKSV LNNRHIVKML EKYLKGEDPF TSET
Homo_sapi1   RRREKNSEKY GDGYRMAFTC SFCKFRTFEE KDIELHLESS SHQETLDHIQ KQTKFDKVVM EFLHECMVNK FKKTSIRKQQ TNNQT--EVV KIIEKDVMEG VTVDDHMMKV ETVHCSACSV YIPALHSSVQ QHLKSPDHIK GKQAYKEQIK RESVLTATSI LNNPIVKARY ERFVKGENPF EIQD
Mus_muscul   QDKQKKRQRD RMVERIQFVC SLCKYRTFYE DEMGSHLDSK FHKEHFKYVG --TKLPKQTA DFLQEYVTNK TKKTEELRKT VEDLDGLIQQ IYRDQDLTQE IAMEHFVKKV EAAHCAACDL FIPMQFGIIQ KHLKTMDHNR NRRLMMEQSK KSSLMVARSI LNNKLISKKL ERYLKGENPF TDNP
Mus_muscu0   KQRRRDRMRD RAADRIQFAC SVCKFRSFED EEIQKHLQSK FHKETLRFIS --TKLPDKTV EFLQEYIINR NKKIEKRRQE LLEK----ES PKPKPDPFKG IGQEHFFKKI EAAHCLACDM LIPAQHQLLQ RHLHSVDHNH NRRLAAEQFK KTSLHVAKSV LNNKHIVKML EKYLKGEDPF VNET
Rattus_nor   KQRRRDRMRD RAADRIQFAC SVCKFRSFED EEIQKHLQSK FHKETLRFIS --TKLPDKTV EFLQEYIINR NKKIEKRRQE LLEK----ES PKPKPDPFKG IGQEHFFKRI EAAHCLACDM LIPAQHQLLQ RHLHSVDHNH NRRLAAEQFK KTSLHVAKSV LNNKHIVKML EKYLKGEDPF VNET
Mus_muscu1   RRREKNSEKY GDGYRMAFTC SFCKFRTFEE KDIELHLESS SHQETLDHIQ KQTKFDKVVM EFLHECMVNK FKKASIRKQQ TLNHP--EAY KIIEKDIMEG VTADDHMMKV ETVHCSACSV YIPALHSSVQ LHLKSPDHSK GKQAYKEQIK RESVLTATSI LNNPIVKARY ERFVKGENPF EIQD
