# Supplementary material for: The two tempos of nuclear pore complex evolution: highly adapting proteins in an ancient frozen structure
Source: Genome Biol. 2005 Sep 30;6(10):R85. doi: 10.1186/gb-2005-6-10-r85 (PMC1257468; doi:10.1186/gb-2005-6-10-r85)
Supplement: Additional data file 9 — The datasets we used to compute ancestral sequences [file gb-2005-6-10-r85-S9.zip › a-gle1i.puz]

 14 279 I
Cyanidiosc   QDPASQSLRF QLRKRINLAV NQIGLSLPSV LHKSSVLAAL LHESLTTETA VESSESVSLL DA-----WLQ LQVVRRIVRE GAEQVVVSLP SSFALGAVLV LLTQQHPRLK PVVLGTFYQL CPYTIPHWYR RRPGESLEAY LVRLGYS--- ------KPNE SFESYYERMG GYLSLFAAML QTALPNM--- ---HPNPYGT GMLWTWSARV -VNAKPRRMT CLLLGNVFEV AGYALSQQYG NQFRKLLRL- VEAEVLPRLP KDAPPGPTAR LKHWIEEAL
Schizosacc   KIKTEVVAPI SEKKELKNYC FTQKRKITPR LGQITKSNSQ IMKITQLLQQ T---FQEARN TDPLVYKWVL NFFCKSVVKQ AEAEVAVNPI SAYPLAKVCL LLQTQNADLK DLLFARLQKN CPWVIPFWY- ---DHGTENG KKKMGFK--- --KLSDGHWE QNTTYNERQC GIFAVYAAIL SLDDSLAPES WRTFSRLLNL PSPSQLMKSD ---LELGQTL CSIVSTYLDI AGQSLLRIYG RQAKKLIVCS FSEAYLGANG GGSQYGRLRI VGEDWMKGQ
Saccharomy   QIKQDIVLPI KKADVNVRNL LSRHKRKINP KFGQLTNSNQ QLFKIQNELT Q---LINDTK GDSLAYHWIL NFIAKAVVHQ AETEVRVKPE SALPLGKLTL YLLVQFPELQ ELFMARLVKK CPFVIGFTC- ---EIDTEKG RQNMGWK--- --RNNENKWE DNTSYDERMG GILSLFAIIT RLQLPQEFIT TTSHPFPIAL SWHILARICN TPLNLITNTH FVILGSWWDA AAVQFLQAYG NQASKLLIL- IGEELTSRMA EKKYVGAARL RILLEAWQN
Drosophila   TEESLKQYRT GCQRAINLPL NAISAVSPQH LAQNFDKLYS FFAGQPTKVM N---GTITIN DHPLARDYCM LLMAKKFVSQ TETAICSNPQ AAFPFASVII TFWKLLPDFG KVFLAYMYKE SPFLVPYVIP QQQGQTPEQY LKTIGYR--- --LTDKNELE KPDIYLKRQT GLARLYAAVI ISQ-GRKAAG PD-ECFELNE GWLWLAHMVH --VKPLPDIS ATLIMEILQT LGFELWRTYG KQFVKLLVY- IQNIYMPQLA AYDEGGPKTR LEMLLAKFL
Anopheles_   DDPSMKTYRF NCQKAINVPV NAISAVNREH FIDKYSKLAA LLSGQNVKAG D---GMVSIN GHPLGRTYCT MLLAKKFVSQ ADTSISSNAS AAFPVAAIAV ALWQRFPDFG RFFLAYLHRE CPYLVPYYLP QHEGQSQEEF LKTLGYR--- --FADGGVLE KQDQYLKRMS GLARLYAAVI VTV-PRKDDP TP-HPHGLEY GWRWLTNILN --RFPQPDIC ATLIAEFLQT AGSELHAAYG KQFLKVLRV- LQGDYMSALN RIDTGGPKAR LEGLIAKIL
Ciona_inte   KDKQLNKVII GISNVIGSCV ASITSRSGSD VKNKLSDLNG LLQGRTISSG G---STASIK GFAGASNHAV IFMARKFVKQ AESQVSSNHS TAFGLALTIL GVWAQNDDFG SVFLGLMQTK CPFLVPFYVP KTDGQSDEEY SRARGYR--- ---VTNGVVE SQDHYLSRMS GLIRTYAAII QSPLPPGVRN ---NPHGIAQ GWMWITRMLN --LEPWPEIT ATILFDFLEV AGHALMAAYG RQFEKLLYT- ICHDYFPKIK EVSGS-RGGP VLRLKTFLK
Homo_sapie   KDSQAKKIKM DLQKAATIPV SQISTIAGSK LKEIFDKIHS LLSGKPVQSG G---RSVSVT LNPQGLDFVQ YKLAEKFVKQ GEEEVASHHE AAFPIAVVAS GIWELHPRVG DLILAHLHKK CPYSVPFYPT FKEGMALEDY QRMLGYQ--- ---VKDSKVE QQDNFLKRMS GMIRLYAAII QLRWPYGNQQ EI-HPHGLNH GWRWLAQILN --MEPLSDVT ATLLFDFLEV CGNALMKQYQ VQFWKMLIL- IKEDYFPRIE AITSSGQMGS FIRLKQFLE
Rattus_nor   KDSQDRRIKM DLQKAATIPV SQISSSAGSK LKEVFDKLHS LLSGQPVQSG G---RPVSVS LHPQGLDFVQ YKVAEKLVKQ GESEVASHPE AAFPIAAVAS GIWMLHPRVG DLILAQLHRQ CPYSVPFHPA FKEGMALEDY GRMLGYP--- ---VTHSKVE EQDHFLKRMS GMIRFYAAII QLQWPYGDRQ EA-HPHGLQH GWRWLAQVLN --LEPLPHVT ATLLFDFLEV CGNALVKQYQ VQFWKLVLV- IREDYLPRIE AITSSGQMGS LVRLQQFLD
Mus_muscul   KDSQTKKIRT DLRKAATIPV SQISGISGSK LKEVFDKLHS LLSGKPVQSG G---RSVSVT LNPQGLDFVQ YKLAEKFVKQ GEKEVASHHE AAFPIAAVAS GIWMLHPKVG DLILAHLHKK CPYSVPFYPA FKEGMALEDY QRMLGYQ--- ---VVDSKVE RQESFLKRMS GMIRLYAAII QLQWPYANRQ EV-HPHGLNH GWRWLAQILN --MEPLSGVT ATLLFDFLEV CGNALMKQNQ VQFWKMILF- IQEDYLPRIE AITSSGQMGS FIRLKQFLE
Mus_muscu0   KDSQTKKIKM DLQKAATIPV SQISTIAGSK LKEIFDKIHS LLSGKPVQSG G---RSVSVT LNPQGLDFVQ YKLAEKFVKQ GEEEVASHHE AAFPIAVVAS GIWMLHPKVG DLILAHLHKK CPYSVPFYPA FKEGMALEDY QRMLGYQ--- ---VTDSKVE QQDNFLKRMS GMIRLYAAII QLQWPYGNRQ EA-HPHGLNH GWRWLAQVLN --MEPLSDVT ATLLFDFLEV CGNALMKQYQ VQFWKMILL- IKEDYFPRIE AITSSGQMGS FIRLKQFLE
Bos_taurus   KDSQAKKIKM DLQKAATIPV SQISTIAGSK LKEIFDKIHS LLSGKPVQSG G---RSVSVT LNPQGLDFVQ YKLAEKFVKQ GEEEVASHHE AAFPIAVVAS GIWELHPRVG ALILAHLHKK CPYSVPFYPA FKEGMALEDY QRMLGYQ--- ---VKDSKVE QQDNFLKRMS GMIRLYAAII QLRWPYGNRQ ET-HPHGLNH GWRWMAQILN --MEPLSDVT ATHLFDLLEV CGNALMKQYQ VQFWKMILL- IKEDYFPRIE AITSSGQMGS FIRLKQFLE
Gallus_gal   KDSEVRKIRM ELQKAVTIPV SQISTIAGSQ LRQIFDKLNN LLSGKPVQSV G---ETVLVT QLPQGLDFVY YKLAEKFVKQ GEEEVASHRE SAFPIALVIS GIWEMHPRVG DLFLAHLHRV CPYSVPFYPA YKEGASMEEY QRMLGYL--- ---VQDSKME EEDHFLKRMS GLIRLYAALI QLRWPYGNKQ GT-HPHGLSY GWCWLAQMLN --MEPLVVVT ATLLYDFLEV CGNALMKHYH VQFWKLLLL- MQEEYIPRIE AITNVGQKAS LTRFKQFLE
Drosophil0   SEESLKQYRT GCQRAINLPL NAITAVSPQH LSNNFEKLYN FFAGHSVRVM N--DATITIN DHPLARDYCM LLMAKKFVSQ SETAISGNPQ AAFPFASVIV TFWKLLPDFG KVFLAYLYKE SPYLVPYVIP QQPGQTAEQY LKSIGYR--- --LSDKNELE KPDMFLKRQT GIARLYAAVI ITP-GRKADG PA-HCFGLEE GWRWLAHVVH --VKPLPDIS ATLIMEILQT LGFELWRTYG KQFLKLLLY- IHISYMPQLA IYDEGGPKTR LEMLLAKFL
Thalassios   ?????????? ?????????? ?????????? ?????????? ?????????? ?????????? ?????????? ?????????? ???????HCR SCYPIAHVIK MCCVQTPELT DVMLGYFHQK CVFTIPDNPE KHASQTIAEY KMSVGFQKAV GESSDPDGLE HVTEYTRRMT MISAVLAAVR QTT-PWDGSP SP-PGLQLGD CWTWLARLVN ---EPPHLMT GALTLTILEV AGFELLLDYK KQFHKLLIL- IARDVCPRLS KNAKTGAANA AGQLEMFVT
