# Supplementary material for: The two tempos of nuclear pore complex evolution: highly adapting proteins in an ancient frozen structure
Source: Genome Biol. 2005 Sep 30;6(10):R85. doi: 10.1186/gb-2005-6-10-r85 (PMC1257468; doi:10.1186/gb-2005-6-10-r85)
Supplement: Additional data file 9 — The datasets we used to compute ancestral sequences [file gb-2005-6-10-r85-S9.zip › a-aladini.puz]

 28 121 I
Cyanidiosc   AAAAGSGASR SASLSRW-LA SASDDRTLRL WDVERGVAVH RFEGHSNYVF
             CCNFNPQGNV LASGSFDETI CFWDVRMRRC LRTLPAHS-E PVSAVHFNRD
             GTLLVSSSYD GLCRIWDVPD G
Chlamydomo   GHTNYVFCCN FDGAAGHLLA SGSFDETLRL WDVRSGRCLR EVPAHSDPVT
             SAAFSYDGSM VVTSSLDGLI RLWDTQTGHC LKTLFDRDSP PVSFAAFTPN
             AKYVLCNTLD GRAKLWDYAA G
Arabidopsi   QNDEQISALS WSPCGRYLAS ASYDSSSFTI WDVSQGAGTP IRRGL-GGIS
             MLKWSPTGDY FFAARFDGTF CLWETNTWTS EPWSLSSGSG SVTGAIWDPE
             GRFILISFSK SSTLGSVHFS S
Oryza_sati   GHTNFVFSAN FNPQTNSTVA SGGFDCTVRI WDVKSGRCVR AIDAHSEPVT
             SVHFIRDGSI IVSGSHDGTC KIWDAGTGSC LKTVIDEKKP AVSFSMFSPN
             GKFILVAALD DTLKLCNFAS G
Zea_mays@T   SSAELVSALC WKPDGRYLAS ASCNSSSFTI WDVSQGLGTP IRRGL-SNIS
             LVRWSPSGDY LLVAKFDGTF HFWETNTWTS EPWSSSNG-- YVSGANWDPE
             GRVALLSFSN STTLGSIHFS S
Oryza_sat0   SSAELVSALC WKPDGRYLVS ASCNSPSFTI WDVSQGLGMP IRRGL-SSIS
             LVQWSPSGDY LLTAKLDGTF HLWETNTWTS EPWSSSNG-- YVSGANWDPE
             GRIVLLSFSN STTLGSIHFS S
Dictyostel   YPYFLSNTIT WSSNGLQLAC GSTNHSSILL WDVVSRVPTF IPRYN--GNS
             LLVWSPKNDY LLSCG-GKTC RIFDISKWDY NNKEWPMLTN -YQTGSWNGK
             GEYLAVASGD RIQFIQCINR A
Neurospora   GHHNYVYCLA FSPKG-NILA SGSYDEAVFL WDVRAGRLMR SLPAHSDPVS
             GIGFCCDGTL VVSCSTDGLI RIWDTSTGQC LRTLVHEDNP AVTNVCFSPN
             GRFVLAFNLD NSIRLWDYVS G
Magnaporth   GHHNYVYCLA FSPKG-NILA SGSYDEAVFL WDVRAGRLMR SLPAHSDPVS
             GIDFCRDGTL VVSCSTDGLI RIWDTATGQC LRTLVHEDNP AVTNVCFSPN
             GRYILAFNLD SCIRLWDYIA H
Aspergillu   GHHNYVYAIA FSPKG-NMLV SGSYDEAVFL WDVRSARVMK SLPAHSDPVS
             GIDVVWDGTL IASCATDGLV RIWDTSTGQC LRTLVHEDNP PVSSVKFSPN
             GKYVLAWTLD DCVRLWDYVE G
Schizosacc   GHTNYVSSID FNPLG-TLLV SGSWDETVRI WNLQDGTCLR MLPAHSEPII
             SVSISADGTL CATASYDGMA RIWDVLSGQC LKTLVEPINV PLSNLQFTEN
             RKYLLVSNLN SQIRLWDYRR N
Ustilago_m   EHTSYVLCVA YNPQS-TLVV SGSFDETVRL WNVTRNKCHR VISAHSEAVT
             GVAFNSDGTM IVSSSYDGSI RLWDTTTGAC LKTLMHKDQS ALGGVMFTPS
             SAQLIATSLD STIRMWDVYN S
Bombyx_mor   GHSNYVFCCN FNPQS-NLIV SGSFDESVRI WDVRTGKCLK PLPAHSDPVS
             AVHFNRDGSL IVSSSYDGLC RIWDTASGQC LKTLIDDDNP PVSFVKFSPN
             GKYILAATLD NTLKLWDYSR G
Anopheles_   GRHQPVTAVS WSSNGELLVT ASINDTHLLV WNVDQQRCVP MHRVK-LPCA
             LVSYAPLGYN MIASTIGKDF YLCTVPPERV TRVGWSTANG SLQSFAWSRD
             EKHLLFVTTD DMKLFYMRLS G
Aedes_aegy   GNHFPVTSVE WSPNGCLLAT ASINDSNVLI WDVDQNRQVP LRRVG-PPCA
             LLSWSPTGSR LCSTTVSNVF RVWQTDKWTP DRWTVNHG-- TIQSVVWSKS
             GSHLLFVTTE DCFLYNLGFV E
Drosophila   PNNLPITSMQ WNKDGTQLAT ASIGDRSIII WQPDTGMMQP LKRLG-PPGS
             LLKWSPDNDW LFAATVDRVF RVWNCHQQWT TERWVCGPGG YVQTACWSPC
             GRFLLFVSSA EPILYRLQFV Q
Caenorhabd   GHTNYVFCCC FNPSG-TLIA SGSFDETIRI WCARNGNTIF SIPGHEDPVS
             SVCFNRDGAY LASGSYDGIV RIWDSTTGTC VKTLIDEEHP PITHVKFSPN
             GKYILASNLN NTLKLWDYQK L
Caenorhab0   GHTNYVFCIA VNPAG-THAA SGAFDETVRV WDTRLGVCIR VLPAHQDPVT
             GVIFNRDGTL IASCSYDGFI RIWETEHYTC CKSLVEEDNP PVSHIKFSPN
             GKFILSSNLD DTLRLWDFGK G
Ciona_savi   AGHSPVSSVA WSPYGYDQLF ASALNSALLV WDVSLKEPQV IQHISRGGIT
             RLQFSSDGGK VLASTPSSSF RVFETSTWKN ERWSKLSG-- RVQSACWSSD
             GTILLFALIS DPRIYSLTFG N
Ciona_inte   RNHSPVSSVA WNPHGYDQLF TSCVLSAILV WNVGLKPQVI SILADVQGVT
             SLLFSPDGEK VLASTPSSSF RVFETSMWSN ERWSQLSG-- RLQAACWNYD
             GRILLFSLLS DPRIYSLTFG N
Branchiost   GHSNYVFCCN FNPQS-NLIV SGSFDESVRI WDVKTGKCLK TLPAHSDPVS
             AVHFNRDGSL IVSSSYDGLC RIWDTASGQC LKTLIDDDNP PVSFVKFSPN
             GKYILAATLD NTLKLWDYSK G
Takifugu_r   PGHSPVTSIA WSPSGSLLLS ASPTDTAMVV WDVASESCVP LQRVGGGGVS
             FLSWSPDGSH VLASTPAALF RVWETRMWTC ERWPCLKG-- RCQSGCWSPD
             GSRLLFSVQG EMVIYALTFT E
Danio_reri   PGHSPITSIA WSPTGSLLVS ASPVDTAMMV WDVAAESCVP LRRVGGGGVT
             FLSWSPDGSR LLAATPSALF RVWETRMWTC ERWPCLKG-- SCQSACWSPD
             GACLLLSIQG ERLIYALSFS D
Xenopus_la   PGHSPVTSVC WSPKGGVLLS ASPVDTAMLV WDVPTESCIP LQRVGGGGVT
             FLSWSPDGSK VLAATPSSVF RVWETQKWTC ERWPTLQG-- RCQTGCWSPD
             GSRLLFAVKG ESVIYSLCFS V
Homo_sapie   PGHTPVTSLA WAPSGGRLLS ASPVDAAIRV WDVSTETCVP LPWFRGGGVT
             NLLWSPDGSK ILATTPSAVF RVWEAQMWTC ERWPTLSG-- RCQTGCWSPD
             GSRLLFTVLG EPLIYSLSFP E
Mus_muscul   PGHTPVTSLA WAPNGGWLLS ASPVDAVILV WDVSTETCVP LPWFRGGGVT
             NLLWSPDGSK VLATTPSAVF RVWEAQMWTC EAWPTLSG-- RCQTGCWSPD
             GNRLLFTVLG EALIYSLSFP E
Bos_taurus   PGHTPVTSLA WAPSGGRLLS ASPVDAAILV WDVSTETCVP LPWFRGGGVT
             NLLWSPDGSK VLATTPSAVF RVWEAQMWTC ERWPTLSG-- RCQTGCWSPS
             GNRLLFTVLG EPLIYSLSFP E
Gallus_gal   PGHSPVTSLA WAPSGKLLLS ASPVDTAMLV WDVSTENCVQ LQWFGGGGVT
             FLAWSPDGSK VLAATPSAVF KVWEAQMWTC EKWPTIKG-- RCQTGCWSPD
             GSRLLFTVLG ESVIYSLSFS E
